# Supplementary material for: Causes of death among early-onset colorectal cancer population in the United States: a large population-based study
Source: Front Oncol. 2023 Apr 24;13:1094493. doi: 10.3389/fonc.2023.1094493 (PMC10166590; doi:10.3389/fonc.2023.1094493)
Supplement: Supplementary file 2 [file DataSheet_2.xlsx]

## Sheet: Sheet1
Age	Causes of death	2-11 months	2-11 months	2-11 months	2-11 months	12-35 months	12-35 months	12-35 months	12-35 months	36-59 months	36-59 months	36-59 months	36-59 months	60-119 months	60-119 months	60-119 months	60-119 months	120-179 months	120-179 months	120-179 months	120-179 months	180-239 months	180-239 months	180-239 months	180-239 months	240+ months	240+ months	240+ months	240+ months	Total	Total	Total	Total
		SMR	CI Lower	CI Upper	Excess Risk	SMR	CI Lower	CI Upper	Excess Risk	SMR	CI Lower	CI Upper	Excess Risk	SMR	CI Lower	CI Upper	Excess Risk	SMR	CI Lower	CI Upper	Excess Risk	SMR	CI Lower	CI Upper	Excess Risk	SMR	CI Lower	CI Upper	Excess Risk	SMR	CI Lower	CI Upper	Excess Risk
20-29	Colorectal cancer	28,046.71#	24373	32117.8	1287.68	14,942.61#	13225.5	16820.7	924.93	5,106.11#	4100.63	6283.51	404.73	880.23#	649.01	1167.06	118.32	51.22#	13.95	131.13	13.68	18.48#	2.24	66.75	9.47	14.30#	6.17	28.17	21.81	751.55#	694.18	812.39	331.27
20-29	Other cancer	1,854.79#	1619.83	2114.25	1379.4	1,090.84#	968.49	1224.38	971.36	400.41#	323.18	490.52	421.95	84.61#	63.74	110.13	134.13	9.41#	4.06	18.53	24.93	2.67	0.55	7.79	9.38	1.59	0.76	2.93	10.92	71.55#	66.28	77.13	351.32
20-29	CVD	26.61#	5.49	77.77	17.79	0	0	14.55	-0.86	8.69#	1.05	31.39	8.05	1.5	0.04	8.34	0.82	0	0	4.11	-3.13	0	0	3.2	-5.77	1.29	0.52	2.66	4.6	1.49	0.79	2.54	2.23
20-29	Diseases of Heart	34.39#	7.09	100.5	17.95	0	0	18.69	-0.67	11.12#	1.35	40.16	8.28	1.9	0.05	10.6	1.17	0	0	5.17	-2.49	0	0	3.99	-4.63	1.37	0.5	2.98	4.73	1.71	0.88	2.99	2.61
20-29	Hypertension without Heart Disease	0	0	1691.01	-0.01	0	0	718.56	-0.02	0	0	761.95	-0.02	0	0	245.22	-0.04	0	0	171.95	-0.07	0	0	124.49	-0.15	5.56	0.14	30.97	2.4	3.87	0.1	21.58	0.39
20-29	Cerebrovascular Diseases	0	0	201.75	-0.11	0	0	91.69	-0.14	0	0	102.54	-0.16	0	0	35.95	-0.25	0	0	27.61	-0.47	0	0	22.47	-0.82	0	0	5.2	-2.08	0	0	3.06	-0.63
20-29	Atherosclerosis	0	0	23933.2	0	0	0	9894.55	0	0	0	10920.8	0	0	0	3113.54	0	0	0	1938.5	-0.01	0	0	1226.42	-0.02	0	0	179.65	-0.06	0	0	134.17	-0.01
20-29	Aortic Aneurysm and Dissection	0	0	1310.1	-0.02	0	0	576.8	-0.02	0	0	634.05	-0.03	0	0	232.05	-0.04	0	0	198.23	-0.06	0	0	177.22	-0.1	0	0	45.81	-0.24	0	0	24.45	-0.08
20-29	Other Diseases of Arteries, Arterioles, Capillaries	0	0	1794.03	-0.01	0	0	912.4	-0.01	0	0	1117.9	-0.02	0	0	451.7	-0.02	0	0	402.52	-0.03	0	0	357.75	-0.05	0	0	68.95	-0.16	0	0	40.74	-0.05
20-29	Infection	0	0	366.79	-0.06	46.57#	1.18	259.49	3.3	0	0	197.86	-0.08	0	0	78.64	-0.12	0	0	71	-0.18	0	0	62.12	-0.3	0	0	12.05	-0.9	1.94	0.05	10.83	0.25
20-29	Tuberculosis	0	0	2991.25	-0.01	0	0	1527.33	-0.01	0	0	1721.36	-0.01	0	0	741.19	-0.01	0	0	916.74	-0.01	0	0	1193.2	-0.02	0	0	528.01	-0.02	0	0	148.32	-0.01
20-29	Septicemia	0	0	418.05	-0.05	52.48#	1.33	292.38	3.31	0	0	223.56	-0.08	0	0	87.98	-0.1	0	0	76.95	-0.17	0	0	65.53	-0.28	0	0	12.33	-0.88	2.04	0.05	11.38	0.27
20-29	Diabetes Mellitus	0	0	217.03	-0.1	0	0	95.8	-0.13	0	0	106.49	-0.16	10.6	0.27	59.04	2.23	0	0	31.64	-0.41	0	0	25.54	-0.72	1.32	0.03	7.36	0.71	1.66	0.2	6.01	0.42
20-29	Alzheimers	0	0	235876	0	0	0	90036.4	0	0	0	92225.7	0	0	0	23185.7	0	0	0	9037.27	0	0	0	3656.58	-0.01	0	0	75.65	-0.14	0	0	73.14	-0.03
20-29	Respiratory disease	0	0	147.81	-0.15	0	0	73.14	-0.17	23.74	0.6	132.26	4.36	0	0	36.37	-0.25	17.86#	2.16	64.5	6.58	0	0	27.26	-0.68	0.96	0.02	5.33	-0.13	2.65	0.72	6.77	1.3
20-29	Pneumonia and Influenza	0	0	235.41	-0.1	0	0	115.2	-0.11	37.01	0.94	206.21	4.43	0	0	57.2	-0.16	0	0	56.33	-0.23	0	0	56.55	-0.33	3.75	0.1	20.91	2.15	3.73	0.45	13.47	0.77
20-29	Chronic Obstructive Pulmonary Disease and Allied Cond	0	0	397.21	-0.06	0	0	200.3	-0.06	0	0	244.15	-0.07	0	0	99.85	-0.09	42.99#	5.21	155.31	6.81	0	0	52.64	-0.35	0	0	4.73	-2.28	2.05	0.25	7.41	0.54
20-29	Digestive disease	58.84#	1.49	327.84	6.06	0	0	84.03	-0.15	0	0	86.06	-0.19	0	0	26.87	-0.34	0	0	19.5	-0.66	0	0	16.22	-1.14	1.23	0.03	6.86	0.55	1.36	0.16	4.92	0.28
20-29	Stomach and Duodenal Ulcers	0	0	4077.23	-0.01	0	0	1936.27	-0.01	0	0	2214.86	-0.01	0	0	785.17	-0.01	0	0	631.4	-0.02	0	0	509.64	-0.04	0	0	126.92	-0.09	0	0	71.88	-0.03
20-29	Chronic Liver Disease and Cirrhosis	62.15#	1.57	346.28	6.06	0	0	87.84	-0.14	0	0	89.54	-0.19	0	0	27.83	-0.33	0	0	20.12	-0.64	0	0	16.75	-1.1	1.28	0.03	7.12	0.64	1.41	0.17	5.1	0.3
20-29	Kidney disease	290.24#	35.15	1048.46	12.28	0	0	248.95	-0.05	76.18#	1.93	424.47	4.49	0	0	107.36	-0.08	0	0	91.98	-0.14	0	0	74.14	-0.25	0	0	12.74	-0.85	6.69#	1.38	19.55	1.33
20-29	Suicide, accidents and homicide	0	0	3.31	-6.88	1.52	0.31	4.44	3.46	2.8	0.76	7.16	11.69	1.57	0.43	4.01	3.56	2.24	0.61	5.74	7.72	1.59	0.19	5.75	3.72	0	0	1.59	-6.8	1.37	0.8	2.19	2.39
20-29	Accidents and Adverse Effects	0	0	5.66	-4.02	0.85	0.02	4.76	-0.58	2.36	0.29	8.53	5.24	0.65	0.02	3.65	-1.3	0	0	3.34	-3.85	2.51	0.3	9.07	6.02	0	0	2.39	-4.52	0.79	0.29	1.71	-0.86
20-29	Suicide and Self-Inflicted Injury	0	0	15.7	-1.45	2.33	0.06	12.97	1.93	6.27	0.76	22.64	7.65	5.03#	1.04	14.7	5.93	6.75#	1.39	19.72	8.91	0	0	11.38	-1.62	0	0	5.93	-1.82	3.03#	1.38	5.75	3.15
20-29	Homicide and Legal Intervention	0	0	16.11	-1.41	2.68	0.07	14.91	2.11	0	0	13.98	-1.2	0	0	8.56	-1.06	4.23	0.11	23.58	2.66	0	0	27.17	-0.68	0	0	23.63	-0.46	1.1	0.13	3.96	0.09
20-29	Other cause of death	12.53#	2.58	36.61	17.01	4.23	0.51	15.28	5.16	7.88#	1.62	23.02	11.91	4.81#	1.31	12.3	7.82	1.28	0.03	7.14	0.77	7.97#	2.93	17.36	26.26	2.55#	1.03	5.26	12.48	4.19#	2.74	6.15	10.36
30-39	Colonrectal cancer	5,959.38#	5535.71	6406.87	1208.48	4,326.36#	4088.79	4574.14	1114.63	1,532.96#	1389.17	1687.6	493.13	304.96#	268.68	344.78	158.88	34.34#	24.3	47.13	32.21	10.07#	5.36	17.23	14.46	3.32#	1.77	5.69	7.67	345.98#	333.06	359.26	369.7
30-39	Other cancer	552.21#	514.32	592.15	1297.02	404.07#	382.41	426.64	1167.78	149.84#	136.28	164.38	527.86	30.38#	26.86	34.22	163.22	4.13#	3.05	5.48	31.76	1.07	0.6	1.76	1.16	0.54#	0.35	0.79	-18.81	32.00#	30.84	33.19	384.27
30-39	CVD	3.24#	1.05	7.57	5.7	3.43#	1.77	5.99	7.65	1.54	0.5	3.6	2.09	1.62	0.91	2.68	3.6	0.89	0.43	1.64	-1.03	1.21	0.68	1.99	3.18	1.13	0.83	1.51	4.6	1.32#	1.08	1.6	3.6
30-39	Diseases of Heart	3.29	0.9	8.43	4.59	2.88#	1.24	5.68	4.7	1.55	0.42	3.97	1.68	1.75	0.93	2.99	3.47	0.88	0.38	1.73	-0.95	1.18	0.61	2.07	2.31	1.16	0.82	1.6	4.27	1.32#	1.06	1.63	2.85
30-39	Hypertension without Heart Disease	0	0	111.14	-0.05	0	0	48.03	-0.07	0	0	50.7	-0.09	0	0	17.04	-0.14	3.48	0.09	19.38	0.62	2.87	0.07	16	0.81	1.46	0.18	5.27	0.53	1.66	0.45	4.26	0.22
30-39	Cerebrovascular Diseases	4.15	0.11	23.15	1.25	7.53#	2.05	19.27	3.12	2.07	0.05	11.52	0.61	0.76	0.02	4.22	-0.2	0.66	0.02	3.7	-0.44	1.24	0.15	4.5	0.49	1.01	0.37	2.21	0.07	1.38	0.79	2.24	0.6
30-39	Atherosclerosis	0	0	1152.53	-0.01	0	0	478.9	-0.01	0	0	494.41	-0.01	0	0	151.07	-0.02	0	0	100.9	-0.03	0	0	75.07	-0.06	0	0	17.4	-0.18	0	0	10.83	-0.05
30-39	Aortic Aneurysm and Dissection	0	0	117.65	-0.05	0	0	54.41	-0.06	0	0	60.99	-0.07	6.31	0.16	35.16	0.53	0	0	21.54	-0.15	0	0	20.16	-0.23	1.58	0.04	8.79	0.31	1.53	0.19	5.53	0.1
30-39	Other Diseases of Arteries, Arterioles, Capillaries	0	0	205.28	-0.03	0	0	99.62	-0.03	0	0	116.79	-0.04	0	0	45.38	-0.05	0	0	39.13	-0.08	0	0	32.99	-0.14	0	0	7.61	-0.41	0	0	4.3	-0.12
30-39	Infection	11.03	0.28	61.47	1.5	10.35#	1.25	37.39	1.63	0	0	21.47	-0.2	6.60#	1.36	19.28	1.59	0	0	6.92	-0.47	1.63	0.04	9.07	0.48	1.28	0.26	3.74	0.55	2.27#	1.09	4.18	0.77
30-39	Tuberculosis	0	0	307.04	-0.02	0	0	167.25	-0.02	0	0	218.61	-0.02	0	0	108.49	-0.02	0	0	133.39	-0.02	0	0	172.54	-0.03	0	0	88.14	-0.04	0	0	20.98	-0.02
30-39	Septicemia	12.72	0.32	70.86	1.52	11.68#	1.41	42.2	1.65	0	0	23.81	-0.18	7.13#	1.47	20.84	1.61	0	0	7.3	-0.44	1.69	0.04	9.4	0.5	1.3	0.27	3.81	0.59	2.37#	1.13	4.35	0.79
30-39	Diabetes Mellitus	5.19	0.13	28.91	1.33	2.37	0.06	13.18	0.52	0	0	9.59	-0.46	0.92	0.02	5.14	-0.05	0.74	0.02	4.1	-0.31	1.84	0.38	5.38	1.69	0.71	0.19	1.82	-1.37	1.03	0.51	1.84	0.04
30-39	Alzheimers	0	0	8185.39	0	0	0	2693.13	0	0	0	2368.97	0	0	0	508.94	0	0	0	223.12	-0.01	0	0	90.68	-0.05	1.47	0.18	5.31	0.54	1.4	0.17	5.06	0.08
30-39	Respiratory disease	9.76#	1.18	35.26	2.96	9.25#	2.52	23.68	3.21	0	0	9.67	-0.45	2.83	0.58	8.26	1.21	1.41	0.17	5.11	0.51	0.52	0.01	2.88	-1.15	0.93	0.44	1.7	-0.68	1.35	0.85	2.05	0.79
30-39	Pneumonia and Influenza	15.38#	1.86	55.57	3.08	7.6	0.92	27.46	1.56	0	0	16.56	-0.26	3.74	0.45	13.52	0.92	3.65	0.44	13.19	1.27	1.77	0.04	9.84	0.54	0.47	0.01	2.59	-0.97	2.27#	1.09	4.17	0.77
30-39	Chronic Obstructive Pulmonary Disease and Allied Cond	0	0	49.28	-0.12	11.81#	1.43	42.64	1.65	0	0	23.22	-0.19	1.9	0.05	10.58	0.3	0	0	4.26	-0.76	0	0	2.7	-1.69	1.04	0.48	1.97	0.29	1.01	0.52	1.77	0.02
30-39	Digestive disease	0	0	10.74	-0.57	1.32	0.03	7.36	0.22	1.46	0.04	8.14	0.37	2.17	0.59	5.56	1.35	1.01	0.12	3.63	0.01	1.06	0.13	3.84	0.15	1.78	0.65	3.88	2.22	1.47	0.84	2.39	0.7
30-39	Stomach and Duodenal Ulcers	0	0	309.43	-0.02	0	0	145.77	-0.02	0	0	167.79	-0.03	0	0	61.84	-0.04	0	0	55.07	-0.06	0	0	53.43	-0.09	0	0	19.51	-0.16	0	0	8.31	-0.06
30-39	Chronic Liver Disease and Cirrhosis	0	0	11.13	-0.55	1.37	0.03	7.62	0.24	1.51	0.04	8.41	0.4	2.24	0.61	5.75	1.39	1.04	0.13	3.76	0.07	1.1	0.13	3.99	0.23	1.89	0.69	4.11	2.38	1.54	0.88	2.5	0.77
30-39	Kidney disease	41.61#	8.58	121.6	4.83	6.51	0.16	36.27	0.76	7.34	0.19	40.89	1.02	5.4	0.65	19.5	1.02	2.2	0.06	12.24	0.48	1.8	0.05	10.01	0.55	1.95	0.63	4.56	2.06	3.25#	1.78	5.46	1.33
30-39	Suicide, accidents and homicide	0.77	0.16	2.26	-1.44	1.99#	1.09	3.34	6.28	0.76	0.21	1.94	-1.53	1.88#	1.13	2.93	5.55	1.22	0.56	2.31	1.4	0.95	0.31	2.23	-0.29	0.69	0.22	1.61	-1.88	1.28	0.97	1.65	1.76
30-39	Accidents and Adverse Effects	0	0	1.61	-3.79	1.18	0.38	2.76	0.69	0.62	0.07	2.24	-1.46	1.74	0.87	3.11	2.92	1.47	0.59	3.03	1.96	0.87	0.18	2.54	-0.56	0.79	0.21	2.02	-0.91	1.09	0.74	1.54	0.36
30-39	Suicide and Self-Inflicted Injury	3.26	0.67	9.53	3.43	4.09#	1.64	8.42	4.76	1.51	0.18	5.45	0.8	1.9	0.62	4.44	1.48	0	0	1.86	-1.73	1.41	0.17	5.09	0.72	0.55	0.01	3.07	-0.69	1.69#	1.04	2.62	1.12
30-39	Homicide and Legal Intervention	0	0	5.64	-1.08	1.85	0.22	6.7	0.83	0	0	5.03	-0.87	2.58	0.53	7.55	1.15	3.04	0.37	10.98	1.17	0	0	10.12	-0.45	0	0	10.93	-0.28	1.4	0.56	2.89	0.28
30-39	Other cause of death	10.60#	6.06	17.21	23.89	2.66#	1.15	5.24	4.49	3.19#	1.38	6.28	6.51	2.56#	1.43	4.22	5.71	1.56	0.71	2.95	2.81	1.77	0.85	3.25	5.36	1.28	0.82	1.9	4.39	2.09#	1.68	2.56	6.42
40-49	Colonrectal cancer	1,504.93#	1443.14	1568.69	1167.92	1,128.66#	1093.2	1164.98	1060.22	488.13#	464.07	513.11	556.53	139.07#	131.14	147.37	223.78	17.65#	14.97	20.66	41.62	6.18#	4.61	8.1	18.62	1.61#	1.09	2.28	3.87	170.58#	167.07	174.14	401.95
40-49	Other cancer	149.55#	143.63	155.65	1249.3	110.54#	107.15	114	1108.38	47.71#	45.42	50.09	573.6	13.73#	12.98	14.52	226.13	2.04#	1.76	2.34	29.45	0.77#	0.6	0.96	-9.93	0.46#	0.38	0.56	-41.76	15.86#	15.54	16.18	408.29
40-49	CVD	2.76#	2.03	3.67	15.7	1.34	1	1.77	3.55	1.3	0.94	1.75	3.55	1.23	1	1.49	3.66	1.19	0.97	1.44	4.54	1.1	0.89	1.35	3.67	0.97	0.86	1.1	-2.28	1.15#	1.06	1.24	3.99
40-49	Diseases of Heart	2.74#	1.94	3.76	12.63	1.38	0.99	1.86	3.19	1.32	0.92	1.83	3.16	1.21	0.96	1.5	2.77	1.22	0.97	1.51	4.38	1.1	0.87	1.38	2.93	0.98	0.85	1.13	-1.12	1.16#	1.07	1.26	3.47
40-49	Hypertension without Heart Disease	2.84	0.07	15.84	0.34	1.25	0.03	6.97	0.06	1.35	0.03	7.55	0.09	0.52	0.01	2.89	-0.18	1.86	0.51	4.77	0.53	0.89	0.11	3.22	-0.1	0.69	0.25	1.5	-0.9	0.94	0.54	1.53	-0.04
40-49	Cerebrovascular Diseases	3.02#	1.21	6.22	2.45	1.22	0.45	2.64	0.29	1.4	0.51	3.04	0.62	1.55	0.89	2.52	1.12	1.04	0.52	1.85	0.11	1.18	0.63	2.01	0.83	1.01	0.74	1.36	0.2	1.18	0.97	1.43	0.72
40-49	Atherosclerosis	0	0	68.48	-0.03	0	0	28.75	-0.04	0	0	30.13	-0.04	0	0	10.51	-0.07	0	0	8.57	-0.12	0	0	7.52	-0.21	0.51	0.01	2.82	-0.32	0.28	0.01	1.57	-0.11
40-49	Aortic Aneurysm and Dissection	3.97	0.1	22.1	0.39	0	0	6.8	-0.15	0	0	7.81	-0.17	0	0	3.05	-0.24	0	0	2.68	-0.39	1.32	0.16	4.75	0.2	0.24	0.01	1.32	-1.06	0.42	0.11	1.07	-0.25
40-49	Other Diseases of Arteries, Arterioles, Capillaries	0	0	25.08	-0.08	3.21	0.08	17.88	0.19	0	0	13.66	-0.1	2.84	0.34	10.25	0.25	1.18	0.03	6.6	0.04	1.04	0.03	5.79	0.02	1.88	0.69	4.09	0.93	1.71	0.85	3.06	0.21
40-49	Infection	11.45#	4.94	22.57	3.82	6.50#	3.12	11.96	2.34	4.33#	1.59	9.43	1.67	1.98	0.8	4.08	0.68	1.3	0.42	3.04	0.33	0.5	0.06	1.81	-0.86	1.09	0.59	1.82	0.37	1.86#	1.39	2.45	1.08
40-49	Tuberculosis	0	0	53.97	-0.04	0	0	29.13	-0.04	0	0	38.88	-0.03	0	0	20.03	-0.04	6.8	0.17	37.89	0.24	0	0	32.02	-0.05	0	0	16.85	-0.07	1.05	0.03	5.83	0
40-49	Septicemia	12.69#	5.48	25.01	3.86	7.09#	3.4	13.03	2.38	4.65#	1.71	10.12	1.7	2.09	0.84	4.3	0.72	1.08	0.3	2.77	0.09	0.51	0.06	1.86	-0.81	1.1	0.6	1.85	0.44	1.89#	1.41	2.49	1.08
40-49	Diabetes Mellitus	4.62#	2	9.11	3.28	1.28	0.42	2.99	0.3	2.51#	1.15	4.76	1.96	1.68	0.96	2.72	1.27	1.31	0.72	2.2	0.96	1.73#	1.04	2.7	3.43	0.99	0.66	1.44	-0.05	1.44#	1.17	1.76	1.37
40-49	Alzheimers	0	0	249.25	-0.01	0	0	85.6	-0.01	0	0	75.74	-0.02	4.21	0.11	23.47	0.15	0	0	6.84	-0.15	0	0	3.38	-0.47	1.05	0.69	1.55	0.45	1.01	0.67	1.48	0.02
40-49	Respiratory disease	3.24#	1.19	7.05	2.17	2.81#	1.45	4.9	2.14	0.74	0.15	2.17	-0.37	1.34	0.77	2.18	0.8	1.27	0.78	1.96	1.22	1.08	0.67	1.65	0.67	0.8	0.62	1.03	-4.89	1.04	0.88	1.23	0.27
40-49	Pneumonia and Influenza	4.63#	1.26	11.86	1.64	2.8	0.91	6.53	0.89	1.32	0.16	4.76	0.17	1.1	0.3	2.82	0.07	1.05	0.29	2.69	0.05	1.5	0.55	3.27	0.86	0.74	0.38	1.29	-1.41	1.16	0.82	1.6	0.23
40-49	Chronic Obstructive Pulmonary Disease and Allied Cond	2.02	0.25	7.31	0.53	2.81#	1.13	5.8	1.25	0.4	0.01	2.21	-0.55	1.44	0.75	2.52	0.73	1.34	0.77	2.18	1.16	0.97	0.54	1.6	-0.19	0.82	0.61	1.09	-3.48	1.01	0.82	1.22	0.04
40-49	Digestive disease	2.24	0.9	4.62	2.03	1.85	0.96	3.23	1.53	1.26	0.51	2.59	0.52	1.99#	1.27	2.96	2.35	1.02	0.49	1.88	0.07	0.71	0.23	1.67	-0.86	1.13	0.56	2.02	0.41	1.41#	1.11	1.77	1
40-49	Stomach and Duodenal Ulcers	17.26#	2.09	62.36	0.99	0	0	15.28	-0.07	0	0	17.91	-0.07	4.13	0.5	14.93	0.3	0	0	7.87	-0.13	0	0	8.74	-0.18	0.94	0.02	5.26	-0.02	1.67	0.54	3.89	0.09
40-49	Chronic Liver Disease and Cirrhosis	1.66	0.54	3.89	1.05	1.92	0.99	3.36	1.6	1.31	0.53	2.69	0.6	1.90#	1.19	2.87	2.05	1.08	0.52	1.98	0.2	0.76	0.25	1.77	-0.68	1.15	0.55	2.12	0.43	1.40#	1.09	1.76	0.91
40-49	Kidney disease	4.99#	1.03	14.58	1.26	6.02#	2.6	11.86	1.85	2.51	0.52	7.32	0.65	3.16#	1.52	5.81	1.34	1.63	0.6	3.55	0.66	0.72	0.15	2.1	-0.5	1.48	0.95	2.2	2.55	1.87#	1.42	2.43	1.2
40-49	Suicide, accidents and homicide	1.21	0.68	2	1.38	1.24	0.83	1.78	1.57	1.51	0.99	2.19	3.29	0.83	0.55	1.21	-1.09	1.45	0.99	2.06	2.76	0.96	0.51	1.64	-0.24	1.08	0.71	1.57	0.65	1.16	0.99	1.34	1.03
40-49	Accidents and Adverse Effects	1.04	0.45	2.05	0.16	1.09	0.62	1.77	0.36	1.58	0.93	2.49	2.38	0.95	0.58	1.47	-0.21	1.2	0.7	1.92	0.81	1.07	0.51	1.97	0.29	1.11	0.69	1.68	0.7	1.13	0.93	1.36	0.57
40-49	Suicide and Self-Inflicted Injury	1.56	0.51	3.63	0.94	2.11#	1.13	3.61	1.9	1.25	0.46	2.71	0.43	0.67	0.25	1.46	-0.58	2.05#	1.06	3.58	1.76	0.85	0.17	2.47	-0.23	1.11	0.36	2.59	0.16	1.35#	1	1.78	0.58
40-49	Homicide and Legal Intervention	1.38	0.17	4.99	0.29	0	0	1.49	-0.69	1.8	0.37	5.26	0.48	0.39	0.01	2.2	-0.3	1.49	0.18	5.38	0.19	0	0	5.29	-0.3	0	0	5.62	-0.22	0.74	0.32	1.46	-0.13
40-49	Other cause of death	4.00#	2.77	5.59	13.35	2.33#	1.67	3.16	6.48	2.74#	1.97	3.72	9.43	1.91#	1.48	2.44	6.1	1.27	0.91	1.72	2.47	1.48#	1.08	1.97	6.35	1.16	0.98	1.36	6.48	1.56#	1.42	1.72	6.71
	Excess risk is per 10,000.
	Confidence intervals are 95%.
	# P < 0.05
