# Supplementary material for: Causes of death among early-onset colorectal cancer population in the United States: a large population-based study
Source: Front Oncol. 2023 Apr 24;13:1094493. doi: 10.3389/fonc.2023.1094493 (PMC10166590; doi:10.3389/fonc.2023.1094493)
Supplement: Supplementary file 3 [file DataSheet_3.xlsx]

## Sheet: Sheet1
Gender	Causes of death	2-11 months	2-11 months	2-11 months	2-11 months	12-35 months	12-35 months	12-35 months	12-35 months	36-59 months	36-59 months	36-59 months	36-59 months	60-119 months	60-119 months	60-119 months	60-119 months	120-179 months	120-179 months	120-179 months	120-179 months	180-239 months	180-239 months	180-239 months	180-239 months	240+ months	240+ months	240+ months	240+ months	Total	Total	Total	Total
		SMR	CI Lower	CI Upper	Excess Risk	SMR	CI Lower	CI Upper	Excess Risk	SMR	CI Lower	CI Upper	Excess Risk	SMR	CI Lower	CI Upper	Excess Risk	SMR	CI Lower	CI Upper	Excess Risk	SMR	CI Lower	CI Upper	Excess Risk	SMR	CI Lower	CI Upper	Excess Risk	SMR	CI Lower	CI Upper	Excess Risk
Male and female	Colorectal cancer	1,967.06#	1899.22	2036.71	1184.36	1,444.71#	1406.23	1483.98	1064.29	593.71#	568.27	620	533.85	158.69#	150.63	167.08	203.11	19.77#	17.1	22.75	37.8	6.82#	5.29	8.67	17.07	2.19#	1.64	2.87	6.2	200.93#	197.4	204.51	390.17
Male and female	Other cancer	193.88#	187.43	200.49	1267.99	140.62#	136.97	144.35	1113.45	58.13#	55.7	60.63	554.82	15.68#	14.91	16.47	206.68	2.31#	2.04	2.61	29.72	0.82	0.66	1.01	-6.1	0.50#	0.42	0.59	-31.85	18.66#	18.34	18.98	399.25
Male and female	CVD	2.95#	2.22	3.84	13.57	1.51#	1.16	1.94	4.2	1.36#	1.01	1.8	3.49	1.27#	1.05	1.52	3.48	1.14	0.94	1.37	2.8	1.1	0.9	1.33	2.99	1	0.89	1.12	0.03	1.17#	1.09	1.26	3.8
Male and female	Diseases of Heart	2.96#	2.16	3.97	11.13	1.49#	1.11	1.97	3.3	1.40#	1.01	1.89	3.13	1.27#	1.02	1.54	2.84	1.17	0.94	1.43	2.74	1.1	0.88	1.36	2.33	1.01	0.89	1.15	0.72	1.19#	1.1	1.28	3.28
Male and female	Hypertension without Heart Disease	2.58	0.07	14.39	0.23	1.13	0.03	6.32	0.02	1.23	0.03	6.83	0.05	0.46	0.01	2.58	-0.16	2.04	0.66	4.75	0.52	1.14	0.24	3.34	0.11	0.88	0.4	1.66	-0.28	1.07	0.66	1.64	0.04
Male and female	Cerebrovascular Diseases	3.10#	1.34	6.11	2.02	1.82	0.87	3.34	0.89	1.45	0.58	3	0.57	1.45	0.84	2.32	0.74	0.98	0.51	1.71	-0.05	1.17	0.65	1.93	0.65	1	0.74	1.31	-0.01	1.19	0.99	1.42	0.61
Male and female	Atherosclerosis	0	0	64.47	-0.02	0	0	27.04	-0.03	0	0	28.32	-0.03	0	0	9.8	-0.05	0	0	7.86	-0.1	0	0	6.8	-0.16	0.45	0.01	2.52	-0.27	0.26	0.01	1.42	-0.09
Male and female	Aortic Aneurysm and Dissection	3.49	0.09	19.46	0.27	0	0	5.99	-0.12	0	0	6.85	-0.14	0.72	0.02	4.03	-0.05	0	0	2.36	-0.32	1.16	0.14	4.19	0.08	0.41	0.05	1.47	-0.64	0.54	0.2	1.18	-0.16
Male and female	Other Diseases of Arteries, Arterioles, Capillaries	0	0	22.08	-0.06	2.84	0.07	15.8	0.13	0	0	12.1	-0.08	2.52	0.3	9.09	0.17	1.06	0.03	5.88	0.01	0.92	0.02	5.14	-0.03	1.61	0.59	3.5	0.5	1.49	0.74	2.67	0.12
Male and female	Infection	11.26#	5.15	21.38	3.06	7.42#	3.95	12.68	2.24	3.81#	1.4	8.29	1.16	2.48#	1.19	4.55	0.84	1.13	0.37	2.64	0.12	0.64	0.13	1.88	-0.5	1.09	0.64	1.75	0.32	1.92#	1.48	2.46	0.96
Male and female	Tuberculosis	0	0	45.21	-0.03	0	0	24.41	-0.03	0	0	32.39	-0.03	0	0	16.53	-0.03	5.59	0.14	31.17	0.17	0	0	26.41	-0.04	0	0	13.77	-0.06	0.87	0.02	4.82	0
Male and female	Septicemia	12.54#	5.73	23.81	3.09	8.12#	4.32	13.88	2.27	4.10#	1.51	8.93	1.19	2.62#	1.26	4.82	0.87	0.94	0.26	2.41	-0.05	0.66	0.14	1.93	-0.46	1.11	0.65	1.78	0.38	1.96#	1.5	2.51	0.97
Male and female	Diabetes Mellitus	4.64#	2.12	8.8	2.64	1.37	0.5	2.99	0.33	2.24#	1.03	4.26	1.3	1.68	1	2.65	1.03	1.24	0.69	2.04	0.58	1.73#	1.08	2.61	2.76	0.96	0.66	1.34	-0.33	1.39#	1.15	1.68	1
Male and female	Alzheimers	0	0	241.64	-0.01	0	0	82.89	-0.01	0	0	73.33	-0.01	4.09	0.1	22.76	0.11	0	0	6.63	-0.11	0	0	3.26	-0.34	1.07	0.71	1.55	0.43	1.03	0.69	1.48	0.03
Male and female	Respiratory disease	3.84#	1.66	7.57	2.21	3.36#	1.92	5.46	2.24	0.9	0.24	2.3	-0.12	1.45	0.87	2.27	0.83	1.39	0.89	2.07	1.37	1.02	0.64	1.55	0.15	0.82	0.64	1.03	-3.44	1.09	0.93	1.27	0.45
Male and female	Pneumonia and Influenza	5.95#	2.18	12.94	1.86	3.36#	1.35	6.93	0.98	1.7	0.35	4.96	0.32	1.42	0.52	3.09	0.25	1.36	0.5	2.95	0.32	1.51	0.61	3.12	0.71	0.75	0.41	1.26	-1.03	1.33	0.98	1.76	0.39
Male and female	Chronic Obstructive Pulmonary Disease and Allied Cond	1.86	0.23	6.74	0.35	3.36#	1.54	6.39	1.26	0.37	0.01	2.07	-0.44	1.47	0.78	2.51	0.58	1.4	0.83	2.21	1.05	0.89	0.5	1.47	-0.56	0.84	0.64	1.09	-2.41	1.02	0.84	1.22	0.06
Male and female	Digestive disease	2.3	0.99	4.53	1.69	1.79	0.95	3.05	1.14	1.27	0.55	2.51	0.45	1.99#	1.32	2.88	1.97	1	0.52	1.76	0.01	0.77	0.31	1.58	-0.63	1.29	0.77	2.04	0.89	1.42#	1.15	1.74	0.89
Male and female	Stomach and Duodenal Ulcers	15.54#	1.88	56.15	0.7	0	0	13.73	-0.05	0	0	16.07	-0.06	3.65	0.44	13.18	0.2	0	0	6.81	-0.11	0	0	7.4	-0.15	0.78	0.02	4.36	-0.06	1.43	0.46	3.34	0.05
Male and female	Chronic Liver Disease and Cirrhosis	1.79	0.66	3.9	0.99	1.85	0.99	3.17	1.19	1.32	0.57	2.6	0.51	1.93#	1.26	2.82	1.76	1.05	0.54	1.84	0.12	0.81	0.33	1.67	-0.48	1.34	0.78	2.15	0.95	1.42#	1.14	1.75	0.84
Male and female	Kidney disease	11.76#	5.08	23.16	2.73	6.01#	2.75	11.41	1.5	3.71#	1.21	8.67	0.95	3.36#	1.74	5.87	1.19	1.68	0.67	3.45	0.57	0.84	0.23	2.14	-0.23	1.52#	1.02	2.18	2.17	2.10#	1.65	2.64	1.23
Male and female	Suicide, accidents and homicide	1.04	0.61	1.64	0.24	1.42#	1.04	1.9	2.72	1.42	0.99	1.98	2.71	1.11	0.82	1.46	0.68	1.44#	1.05	1.93	2.73	1	0.61	1.54	-0.02	0.93	0.63	1.31	-0.57	1.20#	1.05	1.36	1.28
Male and female	Accidents and Adverse Effects	0.75	0.32	1.48	-0.99	1.09	0.69	1.66	0.38	1.42	0.89	2.15	1.7	1.11	0.76	1.56	0.43	1.2	0.77	1.78	0.81	1.1	0.62	1.82	0.43	0.98	0.64	1.44	-0.11	1.1	0.93	1.29	0.44
Male and female	Suicide and Self-Inflicted Injury	1.83	0.79	3.61	1.36	2.53#	1.57	3.87	2.53	1.55	0.74	2.85	0.93	1.15	0.63	1.93	0.26	1.81#	1.01	2.99	1.36	0.94	0.31	2.2	-0.09	0.86	0.32	1.88	-0.21	1.53#	1.21	1.9	0.87
Male and female	Homicide and Legal Intervention	0.86	0.1	3.1	-0.12	0.76	0.16	2.23	-0.19	1.13	0.23	3.29	0.09	0.97	0.26	2.48	-0.02	2.23	0.73	5.21	0.56	0	0	3.08	-0.36	0	0	3.21	-0.25	0.96	0.56	1.54	-0.02
Male and female	Other cause of death	5.17#	3.87	6.76	15.96	2.42#	1.8	3.18	5.96	2.92#	2.18	3.82	8.93	2.06#	1.65	2.56	6.11	1.31	0.98	1.72	2.45	1.65#	1.27	2.12	7.3	1.20#	1.03	1.39	6.38	1.69#	1.55	1.84	6.86
Male	Colonrectal cancer	1,872.04#	1785.98	1961.18	1249.34	1,309.64#	1262.11	1358.5	1080.54	542.23#	510.76	575.14	549.43	142.19#	132.36	152.57	208.82	22.39#	18.75	26.54	50.72	6.37#	4.48	8.78	18.85	2.29#	1.54	3.29	7.92	191.92#	187.36	196.57	418.08
Male	Other cancer	209.90#	200.6	219.53	1339.32	142.31#	137.26	147.5	1122.89	59.39#	56.04	62.9	572.46	15.50#	14.47	16.58	214.5	2.81#	2.41	3.26	44.99	0.83	0.62	1.09	-6.57	0.58#	0.47	0.72	-30.91	18.88#	18.45	19.32	428.75
Male	CVD	3.17#	2.3	4.28	20.73	1.32	0.94	1.8	3.53	1.25	0.86	1.75	3.27	1.23	0.98	1.53	4.18	1.15	0.91	1.44	4	1.1	0.86	1.39	3.78	1.01	0.86	1.18	0.78	1.18#	1.08	1.29	4.92
Male	Diseases of Heart	3.14#	2.2	4.35	17.27	1.27	0.87	1.8	2.59	1.25	0.83	1.8	2.77	1.33#	1.04	1.67	4.97	1.21	0.94	1.53	4.64	1.08	0.82	1.4	2.49	1	0.84	1.19	0.08	1.20#	1.09	1.32	4.45
Male	Hypertension without Heart Disease	3.9	0.1	21.74	0.52	1.72	0.04	9.57	0.16	0	0	6.86	-0.27	0	0	2.62	-0.38	1.29	0.16	4.66	0.18	1.93	0.4	5.65	0.87	1.3	0.48	2.83	0.67	1.24	0.66	2.12	0.16
Male	Cerebrovascular Diseases	3.39#	1.1	7.92	2.48	1.9	0.7	4.13	1.07	1.81	0.59	4.23	1.11	0.89	0.33	1.94	-0.2	1	0.4	2.06	0	0.99	0.4	2.03	-0.06	1.17	0.77	1.7	1.92	1.23	0.94	1.57	0.73
Male	Atherosclerosis	0	0	90.14	-0.03	0	0	38.24	-0.04	0	0	40.53	-0.05	0	0	14.4	-0.07	0	0	12.08	-0.12	0	0	11.1	-0.2	0.93	0.02	5.2	-0.03	0.46	0.01	2.54	-0.07
Male	Aortic Aneurysm and Dissection	4.44	0.11	24.75	0.55	0	0	7.63	-0.18	0	0	8.77	-0.21	0	0	3.44	-0.29	0	0	3.11	-0.47	1.61	0.2	5.82	0.46	0	0	1.24	-1.44	0.39	0.08	1.15	-0.29
Male	Other Diseases of Arteries, Arterioles, Capillaries	0	0	40.8	-0.06	0	0	18.99	-0.07	0	0	21.7	-0.08	2.21	0.06	12.29	0.15	0	0	6.73	-0.22	1.61	0.04	8.97	0.23	0.54	0.01	3.01	-0.41	0.76	0.16	2.23	-0.06
Male	Infection	4.2	0.51	15.18	1.07	4.82#	1.57	11.25	1.5	3.24	0.67	9.46	1.03	2.14	0.69	4.99	0.72	2	0.65	4.67	1	0.39	0.01	2.2	-0.93	1.36	0.65	2.5	1.27	1.80#	1.23	2.56	0.86
Male	Tuberculosis	0	0	60.85	-0.04	0	0	32.85	-0.04	0	0	43.77	-0.04	0	0	22.7	-0.04	7.91	0.2	44.08	0.35	0	0	39.03	-0.06	0	0	22.44	-0.08	1.24	0.03	6.92	0.01
Male	Septicemia	4.82	0.58	17.4	1.12	5.41#	1.76	12.62	1.54	3.56	0.73	10.41	1.07	2.3	0.75	5.37	0.77	1.69	0.46	4.32	0.65	0.41	0.01	2.28	-0.87	1.39	0.67	2.55	1.35	1.83#	1.24	2.62	0.85
Male	Diabetes Mellitus	5.64#	2.27	11.62	4.05	1.8	0.58	4.2	0.84	2.76#	1.11	5.68	2.22	1.65	0.82	2.95	1.18	1.5	0.75	2.69	1.47	1.49	0.74	2.66	2.18	1.06	0.64	1.66	0.53	1.55#	1.21	1.95	1.57
Male	Alzheimers	0	0	473.21	-0.01	0	0	164.17	-0.01	0	0	148.24	-0.01	8.51	0.22	47.41	0.24	0	0	13.98	-0.11	0	0	6.97	-0.32	1.54	0.84	2.59	2.39	1.5	0.84	2.47	0.31
Male	Respiratory disease	5.74#	2.31	11.82	4.07	3.26#	1.49	6.19	2.36	0.39	0.01	2.19	-0.77	1.89#	1.03	3.17	1.79	1.35	0.72	2.31	1.34	0.85	0.41	1.57	-1.05	0.96	0.69	1.3	-0.89	1.22	0.98	1.49	1.05
Male	Pneumonia and Influenza	7.81#	2.54	18.23	3.07	4.57#	1.68	9.95	1.77	0.91	0.02	5.05	-0.05	1.54	0.42	3.94	0.38	0.75	0.09	2.71	-0.26	1.85	0.6	4.32	1.39	0.74	0.3	1.52	-1.19	1.46	0.99	2.09	0.6
Male	Chronic Obstructive Pulmonary Disease and Allied Cond	3.45	0.42	12.46	1	2.08	0.43	6.07	0.59	0	0	2.56	-0.72	2.08	1	3.83	1.41	1.58	0.79	2.82	1.6	0.55	0.18	1.29	-2.44	1.02	0.71	1.42	0.31	1.13	0.87	1.44	0.46
Male	Digestive disease	2	0.65	4.68	1.76	1.72	0.79	3.27	1.43	1.11	0.36	2.59	0.24	1.98#	1.21	3.06	2.69	1.18	0.56	2.16	0.6	0.48	0.1	1.39	-2	0.59	0.19	1.37	-1.69	1.25	0.95	1.62	0.71
Male	Stomach and Duodenal Ulcers	11.04	0.28	61.51	0.64	0	0	19.69	-0.07	0	0	23.3	-0.08	0	0	9.98	-0.1	0	0	10.45	-0.14	0	0	11.89	-0.19	0	0	5.48	-0.33	0.47	0.01	2.6	-0.07
Male	Chronic Liver Disease and Cirrhosis	1.66	0.45	4.26	1.12	1.79	0.82	3.39	1.5	1.15	0.37	2.68	0.32	2.06#	1.26	3.18	2.79	1.23	0.59	2.26	0.74	0.5	0.1	1.46	-1.81	0.64	0.21	1.49	-1.37	1.29	0.97	1.67	0.78
Male	Kidney disease	11.89#	3.86	27.75	3.22	6.50#	2.39	14.16	1.92	3.62	0.75	10.59	1.08	2.79#	1.02	6.06	1.04	1.23	0.25	3.6	0.22	0.75	0.09	2.72	-0.4	1.16	0.58	2.07	0.73	1.90#	1.33	2.64	1.07
Male	Suicide, accidents and homicide	1.13	0.63	1.87	1.24	1.43	1	1.99	3.97	1.41	0.92	2.06	3.74	1.01	0.7	1.41	0.1	1.38	0.94	1.96	3.42	0.9	0.48	1.54	-0.88	1.09	0.7	1.62	0.96	1.20#	1.03	1.39	1.83
Male	Accidents and Adverse Effects	0.63	0.2	1.46	-2.09	0.74	0.37	1.32	-1.47	1.32	0.74	2.17	1.8	1.05	0.66	1.59	0.27	0.98	0.53	1.64	-0.13	1.16	0.58	2.08	0.94	1.15	0.68	1.81	1.12	1.01	0.82	1.24	0.08
Male	Suicide and Self-Inflicted Injury	2.35#	1.01	4.63	3.23	3.25#	2.01	4.97	5.49	1.8	0.82	3.41	1.99	1.06	0.51	1.95	0.16	1.87	0.96	3.26	2.22	0.48	0.06	1.75	-1.29	1.08	0.4	2.34	0.21	1.68#	1.31	2.13	1.72
Male	Homicide and Legal Intervention	1.07	0.13	3.88	0.1	0.96	0.2	2.81	-0.05	0.95	0.12	3.44	-0.05	0.62	0.08	2.26	-0.33	2.95	0.96	6.88	1.32	0	0	4.2	-0.53	0	0	4.91	-0.36	1.03	0.56	1.73	0.02
Male	Other cause of death	4.84#	3.29	6.86	17.31	2.44#	1.67	3.45	7.13	2.90#	1.98	4.09	10.42	1.85#	1.35	2.47	5.73	1.59#	1.12	2.19	5.49	1.72#	1.21	2.37	9.36	1.19	0.95	1.47	6.39	1.75#	1.56	1.96	8
Female	Colonrectal cancer	2,102.65#	1993.86	2215.83	1110.97	1,640.06#	1576.14	1705.91	1046.11	668.45#	626.39	712.58	516.6	183.12#	169.56	197.49	196.92	15.86#	12.19	20.29	24.42	7.48#	5.05	10.68	15.34	2.07#	1.31	3.11	4.78	212.92#	207.38	218.56	361.27
Female	Other cancer	176.70#	167.88	185.87	1187.42	138.75#	133.5	144.16	1102.9	56.70#	53.23	60.35	535.28	15.89#	14.75	17.09	198.2	1.68#	1.34	2.08	13.9	0.81	0.58	1.1	-5.64	0.41#	0.31	0.53	-32.63	18.40#	17.94	18.87	368.71
Female	CVD	2.35#	1.21	4.1	5.48	2.04#	1.29	3.05	4.94	1.66	0.97	2.66	3.73	1.35	0.94	1.87	2.73	1.12	0.78	1.57	1.55	1.11	0.78	1.53	2.21	0.99	0.83	1.17	-0.6	1.16#	1.03	1.3	2.63
Female	Diseases of Heart	2.42#	1.1	4.59	4.19	2.16#	1.28	3.42	4.09	1.84#	1.01	3.09	3.52	1.09	0.68	1.65	0.53	1.08	0.7	1.59	0.77	1.15	0.77	1.65	2.18	1.03	0.84	1.25	1.25	1.17#	1.02	1.33	2.06
Female	Hypertension without Heart Disease	0	0	28.2	-0.1	0	0	12.33	-0.13	3.6	0.09	20.04	0.4	1.33	0.03	7.39	0.07	3.31	0.68	9.67	0.87	0	0	3.45	-0.63	0.53	0.11	1.55	-1.07	0.88	0.38	1.73	-0.07
Female	Cerebrovascular Diseases	2.72	0.56	7.94	1.51	1.7	0.46	4.36	0.7	0.97	0.12	3.51	-0.03	2.20#	1.1	3.94	1.76	0.95	0.31	2.22	-0.11	1.4	0.6	2.76	1.35	0.86	0.55	1.28	-1.6	1.15	0.87	1.49	0.49
Female	Atherosclerosis	0	0	226.32	-0.01	0	0	92.36	-0.02	0	0	94.04	-0.02	0	0	30.62	-0.04	0	0	22.55	-0.07	0	0	17.53	-0.12	0	0	3.25	-0.46	0	0	2.14	-0.11
Female	Aortic Aneurysm and Dissection	0	0	60.34	-0.05	0	0	27.73	-0.06	0	0	31.27	-0.06	3.21	0.08	17.89	0.2	0	0	9.69	-0.16	0	0	7.65	-0.28	1.02	0.12	3.69	0.02	0.87	0.18	2.54	-0.03
Female	Other Diseases of Arteries, Arterioles, Capillaries	0	0	48.1	-0.06	6.31	0.16	35.17	0.36	0	0	27.36	-0.07	2.93	0.07	16.33	0.19	2.51	0.06	13.96	0.25	0	0	7.96	-0.27	2.67	0.87	6.22	1.25	2.32#	1	4.57	0.29
Female	Infection	21.65#	8.7	44.61	5.31	11.18#	4.83	22.03	3.07	4.62	0.95	13.51	1.29	2.94	0.95	6.86	0.97	0	0	1.91	-0.8	0.94	0.11	3.38	-0.08	0.86	0.34	1.77	-0.47	2.05#	1.4	2.89	1.06
Female	Tuberculosis	0	0	175.86	-0.02	0	0	95.01	-0.02	0	0	124.6	-0.02	0	0	60.91	-0.02	0	0	70.46	-0.02	0	0	81.69	-0.03	0	0	35.66	-0.04	0	0	10.51	-0.02
Female	Septicemia	23.15#	9.31	47.7	5.33	11.82#	5.1	23.29	3.09	4.84	1	14.15	1.31	3.05	0.99	7.11	0.99	0	0	1.97	-0.78	0.96	0.12	3.45	-0.05	0.87	0.35	1.79	-0.43	2.10#	1.43	2.96	1.08
Female	Diabetes Mellitus	2.86	0.35	10.32	1.03	0.63	0.02	3.51	-0.25	1.36	0.16	4.9	0.29	1.73	0.69	3.56	0.87	0.83	0.23	2.13	-0.34	2.05#	1.02	3.67	3.33	0.84	0.46	1.41	-1.05	1.18	0.85	1.61	0.41
Female	Alzheimers	0	0	493.78	-0.01	0	0	167.42	-0.01	0	0	145.12	-0.01	0	0	28.99	-0.04	0	0	12.61	-0.12	0	0	6.12	-0.36	0.82	0.45	1.38	-1.2	0.77	0.42	1.3	-0.26
Female	Respiratory disease	1.16	0.03	6.47	0.11	3.50#	1.41	7.21	2.11	1.57	0.32	4.58	0.6	0.88	0.28	2.05	-0.21	1.44	0.72	2.58	1.39	1.23	0.63	2.14	1.31	0.69#	0.47	0.98	-5.56	0.96	0.75	1.22	-0.18
Female	Pneumonia and Influenza	2.71	0.07	15.11	0.5	1.3	0.03	7.24	0.1	3.01	0.36	10.88	0.74	1.23	0.15	4.45	0.11	2.27	0.62	5.81	0.93	1.04	0.13	3.75	0.04	0.76	0.3	1.56	-0.9	1.16	0.7	1.82	0.17
Female	Chronic Obstructive Pulmonary Disease and Allied Cond	0	0	7.49	-0.39	4.88#	1.79	10.62	2.01	0.8	0.02	4.45	-0.14	0.74	0.15	2.15	-0.32	1.19	0.48	2.46	0.47	1.27	0.61	2.34	1.27	0.67	0.43	1	-4.66	0.9	0.67	1.19	-0.35
Female	Digestive disease	3.04	0.63	8.89	1.6	1.94	0.53	4.98	0.82	1.69	0.35	4.93	0.67	2.02	0.87	3.97	1.18	0.58	0.07	2.1	-0.6	1.43	0.39	3.65	0.71	2.39#	1.27	4.09	3.04	1.81#	1.27	2.49	1.07
Female	Stomach and Duodenal Ulcers	26.25	0.66	146.25	0.76	0	0	45.42	-0.03	0	0	51.78	-0.04	11.20#	1.36	40.47	0.54	0	0	19.57	-0.08	0	0	19.63	-0.11	1.65	0.04	9.21	0.16	2.96	0.81	7.58	0.17
Female	Chronic Liver Disease and Cirrhosis	2.11	0.26	7.62	0.84	2.02	0.55	5.18	0.85	1.76	0.36	5.14	0.71	1.58	0.58	3.45	0.65	0.61	0.07	2.22	-0.52	1.53	0.42	3.91	0.82	2.48#	1.28	4.34	2.88	1.73#	1.19	2.42	0.9
Female	Kidney disease	11.54#	2.38	33.73	2.18	5.22#	1.08	15.24	1.02	3.86	0.47	13.94	0.82	4.24#	1.56	9.22	1.35	2.3	0.63	5.89	0.93	0.94	0.11	3.4	-0.07	1.87#	1.11	2.95	3.36	2.34#	1.65	3.21	1.41
Female	Suicide, accidents and homicide	0.73	0.15	2.13	-0.88	1.4	0.7	2.5	1.33	1.47	0.67	2.79	1.58	1.38	0.79	2.24	1.29	1.6	0.85	2.74	2.02	1.25	0.5	2.57	0.82	0.64	0.27	1.25	-1.83	1.2	0.93	1.52	0.71
Female	Accidents and Adverse Effects	1.12	0.23	3.26	0.25	2.11#	1.05	3.78	2.44	1.7	0.68	3.51	1.59	1.26	0.6	2.32	0.61	1.75	0.84	3.22	1.77	0.97	0.26	2.48	-0.08	0.74	0.32	1.46	-1.12	1.31	0.98	1.71	0.8
Female	Suicide and Self-Inflicted Injury	0	0	3.85	-0.76	0	0	2	-0.78	0.69	0.02	3.84	-0.25	1.46	0.4	3.75	0.37	1.62	0.33	4.74	0.48	2.59	0.53	7.56	1.09	0	0	2.7	-0.55	0.97	0.48	1.73	-0.02
Female	Homicide and Legal Intervention	0	0	7.9	-0.37	0	0	4.55	-0.34	1.76	0.04	9.82	0.24	2.15	0.26	7.78	0.31	0	0	6.82	-0.22	0	0	11.59	-0.19	0	0	9.25	-0.16	0.74	0.15	2.17	-0.07
Female	Other cause of death	5.72#	3.58	8.66	14.43	2.39#	1.44	3.73	4.66	2.95#	1.8	4.55	7.27	2.41#	1.7	3.3	6.52	0.89	0.49	1.5	-0.7	1.56#	1.01	2.3	5.28	1.21	0.97	1.48	6.38	1.61#	1.41	1.83	5.68
	Excess risk is per 10,000.
	Confidence intervals are 95%.
	# P < 0.05
