# Supplementary material for: Causes of death among early-onset colorectal cancer population in the United States: a large population-based study
Source: Front Oncol. 2023 Apr 24;13:1094493. doi: 10.3389/fonc.2023.1094493 (PMC10166590; doi:10.3389/fonc.2023.1094493)
Supplement: Supplementary file 4 [file DataSheet_4.xlsx]

## Sheet: Sheet1
Table S5. SMR and AER in different grade groups
Grade	Causes of death	2-11 months	2-11 months	2-11 months	2-11 months	12-35 months	12-35 months	12-35 months	12-35 months	36-59 months	36-59 months	36-59 months	36-59 months	60-119 months	60-119 months	60-119 months	60-119 months	120-179 months	120-179 months	120-179 months	120-179 months	180-239 months	180-239 months	180-239 months	180-239 months	240+ months	240+ months	240+ months	240+ months	Total	Total	Total	Total
		SMR	CI Lower	CI Upper	Excess Risk	SMR	CI Lower	CI Upper	Excess Risk	SMR	CI Lower	CI Upper	Excess Risk	SMR	CI Lower	CI Upper	Excess Risk	SMR	CI Lower	CI Upper	Excess Risk	SMR	CI Lower	CI Upper	Excess Risk	SMR	CI Lower	CI Upper	Excess Risk	SMR	CI Lower	CI Upper	Excess Risk
Low	Colorectal cancer	1,165.07#	1100.32	1232.65	718.36	1,191.07#	1148.72	1234.58	895.91	599.51#	568.52	631.76	551.84	174.10#	163.7	185	227.93	21.74#	18.26	25.69	42.65	6.74#	4.86	9.12	17.12	1.94#	1.28	2.82	4.92	178.45#	174.25	182.73	341.42
Low	Other cancer	111.97#	105.88	118.33	743.79	114.83#	110.81	118.95	919.82	58.37#	55.41	61.44	566.96	16.89#	15.91	17.92	228.49	2.36#	2.01	2.74	31.51	0.71#	0.53	0.93	-10.02	0.46#	0.36	0.57	-34.88	16.24#	15.87	16.62	339.73
Low	CVD	2.96#	2.06	4.11	13.77	1.46#	1.05	1.99	3.8	1.72#	1.24	2.32	6.92	1.32#	1.04	1.64	4.18	1.11	0.87	1.41	2.29	1.19	0.93	1.5	5.59	0.97	0.83	1.13	-1.91	1.20#	1.1	1.31	4.32
Low	Diseases of Heart	3.12#	2.1	4.45	12.12	1.26	0.83	1.81	1.71	1.95#	1.38	2.66	7.49	1.28	0.98	1.64	3.03	1.13	0.85	1.46	2.08	1.13	0.86	1.47	3.18	0.95	0.79	1.12	-2.74	1.19#	1.08	1.31	3.24
Low	Hypertension without Heart Disease	0	0	14.55	-0.15	1.64	0.04	9.15	0.12	0	0	6.57	-0.22	0.7	0.02	3.89	-0.1	2.5	0.68	6.41	0.78	1.17	0.14	4.24	0.14	0.83	0.27	1.93	-0.39	1.07	0.57	1.82	0.04
Low	Cerebrovascular Diseases	2.43	0.66	6.23	1.4	2.71#	1.3	4.99	1.9	0.93	0.19	2.72	-0.09	1.7	0.9	2.91	1.18	0.89	0.36	1.84	-0.28	1.47	0.76	2.57	1.84	1.15	0.8	1.61	1.7	1.35#	1.07	1.67	1.07
Low	Atherosclerosis	0	0	101.81	-0.02	0	0	40.87	-0.03	0	0	42.67	-0.03	0	0	15.17	-0.05	0	0	12.45	-0.1	0	0	10.9	-0.16	0	0	2.97	-0.47	0	0	1.58	-0.12
Low	Aortic Aneurysm and Dissection	5.44	0.14	30.34	0.49	0	0	8.88	-0.12	0	0	10.19	-0.14	0	0	4.1	-0.2	0	0	3.71	-0.32	1.85	0.22	6.69	0.44	0.35	0.01	1.96	-0.69	0.59	0.16	1.51	-0.14
Low	Other Diseases of Arteries, Arterioles, Capillaries	0	0	35.34	-0.06	4.28	0.11	23.87	0.23	0	0	18.13	-0.08	3.86	0.47	13.93	0.33	1.65	0.04	9.17	0.13	1.45	0.04	8.09	0.15	1.85	0.5	4.73	0.69	1.99	0.91	3.78	0.22
Low	Infection	13.50#	5.43	27.82	3.85	4.17#	1.35	9.73	1.14	2.79	0.57	8.14	0.76	2.62#	1.05	5.4	0.95	0.7	0.08	2.51	-0.28	0.66	0.08	2.38	-0.49	1.09	0.52	2.01	0.31	1.75#	1.23	2.43	0.78
Low	Tuberculosis	0	0	73.47	-0.03	0	0	37.81	-0.03	0	0	49.88	-0.03	0	0	26.01	-0.03	0	0	32.98	-0.04	0	0	42.08	-0.04	0	0	22.6	-0.06	0	0	5.08	-0.04
Low	Septicemia	14.95#	6.01	30.8	3.88	4.54#	1.47	10.59	1.17	2.99	0.62	8.74	0.79	2.77#	1.11	5.7	0.98	0.72	0.09	2.62	-0.25	0.68	0.08	2.45	-0.45	1.11	0.53	2.04	0.37	1.82#	1.27	2.52	0.81
Low	Diabetes Mellitus	5.56#	2.24	11.46	3.41	1.34	0.36	3.43	0.3	2.92#	1.26	5.75	2.08	1.55	0.77	2.77	0.86	1.4	0.7	2.5	1.02	1.34	0.67	2.4	1.34	0.93	0.56	1.45	-0.56	1.40#	1.1	1.77	1.02
Low	Alzheimers	0	0	365.07	-0.01	0	0	118.92	-0.01	0	0	105.56	-0.01	0	0	22.4	-0.04	0	0	10.04	-0.12	0	0	4.93	-0.36	1.03	0.58	1.71	0.19	0.95	0.53	1.56	-0.04
Low	Respiratory disease	0.75	0.02	4.18	-0.2	2.18	0.88	4.49	1.14	0.99	0.2	2.9	-0.01	1.27	0.64	2.28	0.52	1.34	0.75	2.22	1.24	1.16	0.66	1.88	1.05	0.76	0.54	1.04	-4.53	1	0.8	1.22	-0.01
Low	Pneumonia and Influenza	0	0	5.78	-0.38	2.88	0.78	7.36	0.78	1.69	0.2	6.1	0.32	1.45	0.4	3.72	0.27	1.77	0.57	4.13	0.7	2.38	0.96	4.9	1.94	0.74	0.32	1.46	-1.06	1.33	0.9	1.9	0.37
Low	Chronic Obstructive Pulmonary Disease and Allied Cond	1.44	0.04	8.02	0.18	1.64	0.34	4.81	0.35	0.54	0.01	3.04	-0.33	1.19	0.48	2.45	0.25	1.2	0.58	2.21	0.54	0.83	0.38	1.57	-0.9	0.77	0.52	1.09	-3.47	0.89	0.68	1.14	-0.39
Low	Digestive disease	1.82	0.5	4.65	1.07	1.64	0.71	3.23	0.94	0.71	0.15	2.08	-0.48	1.52	0.83	2.56	1.06	0.92	0.37	1.89	-0.2	0.69	0.19	1.77	-0.86	1.83#	1.02	3.02	2.55	1.31	0.98	1.7	0.65
Low	Stomach and Duodenal Ulcers	12.47	0.32	69.45	0.55	0	0	20.88	-0.05	0	0	24.3	-0.06	5.65	0.68	20.4	0.36	0	0	10.77	-0.11	0	0	11.8	-0.15	0	0	4.97	-0.28	1.39	0.29	4.06	0.04
Low	Chronic Liver Disease and Cirrhosis	1.41	0.29	4.13	0.52	1.7	0.73	3.35	0.99	0.74	0.15	2.15	-0.42	1.36	0.7	2.37	0.7	0.96	0.39	1.98	-0.09	0.73	0.2	1.87	-0.71	2.01#	1.13	3.32	2.83	1.3	0.97	1.71	0.6
Low	Kidney disease	4.56	0.55	16.46	0.93	3.92#	1.07	10.03	0.89	1.09	0.03	6.07	0.03	2.97#	1.19	6.11	1.02	1.47	0.4	3.76	0.41	0.97	0.2	2.82	-0.05	1.6	0.95	2.52	2.52	1.79#	1.27	2.44	0.86
Low	Suicide, accidents and homicide	1.11	0.58	1.94	0.73	1.22	0.79	1.78	1.39	1.54	0.99	2.27	3.45	0.93	0.61	1.36	-0.43	1.67#	1.15	2.36	4.18	0.8	0.38	1.47	-1.21	0.9	0.53	1.42	-0.77	1.16	0.98	1.36	1.05
Low	Accidents and Adverse Effects	1.05	0.42	2.17	0.2	1.05	0.57	1.76	0.19	1.36	0.74	2.28	1.46	1.07	0.66	1.66	0.3	1.35	0.79	2.16	1.43	0.71	0.26	1.54	-1.2	0.91	0.5	1.53	-0.5	1.08	0.87	1.32	0.33
Low	Suicide and Self-Inflicted Injury	1.1	0.23	3.23	0.17	2.00#	1	3.59	1.66	1.87	0.81	3.69	1.47	0.77	0.28	1.68	-0.39	2.32#	1.2	4.05	2.21	1.21	0.33	3.1	0.33	0.99	0.27	2.53	-0.02	1.46#	1.08	1.94	0.76
Low	Homicide and Legal Intervention	1.42	0.17	5.15	0.35	0.4	0.01	2.22	-0.45	1.77	0.36	5.17	0.51	0.39	0.01	2.19	-0.34	2.22	0.46	6.5	0.53	0	0	5.15	-0.34	0	0	5.59	-0.25	0.92	0.44	1.69	-0.04
Low	Other cause of death	3.68#	2.36	5.47	10.39	2.40#	1.66	3.35	5.95	2.91#	2.03	4.05	9.08	1.91#	1.42	2.52	5.35	1.04	0.68	1.52	0.31	1.49#	1.04	2.06	5.68	1.19	0.97	1.44	5.99	1.59#	1.41	1.77	5.69
High	Colonrectal cancer	4,845.97#	4574.06	5129.81	2753.52	2,899.35#	2750.28	3054.39	2030.6	863.17#	777	956.3	745.93	200.05#	174.87	227.84	249.57	18.42#	11.68	27.64	34.79	11.81#	6.46	19.82	31.65	2.95#	1.19	6.08	9.96	456.29#	440.71	472.28	804.41
High	Other cancer	468.59#	443.21	495.04	2952.13	281.40#	267.33	296.02	2141.3	84.66#	76.44	93.51	782.33	19.64#	17.25	22.27	254.83	2.20#	1.5	3.13	27.08	1.37	0.83	2.14	12.69	0.61#	0.36	0.97	-24.39	42.19#	40.8	43.62	843.45
High	CVD	2.44	0.98	5.03	9.6	2.39#	1.27	4.09	10.86	1.34	0.49	2.91	3.07	0.61	0.25	1.26	-4.9	1.39	0.81	2.23	7.64	0.85	0.41	1.57	-4.3	1.11	0.76	1.56	6.89	1.19	0.96	1.46	3.74
High	Diseases of Heart	1.71	0.47	4.37	3.85	2.92#	1.55	4.99	12.26	0.54	0.07	1.95	-3.47	0.64	0.23	1.38	-3.79	1.4	0.76	2.34	6.35	0.84	0.36	1.66	-3.7	1.09	0.71	1.61	4.61	1.16	0.9	1.46	2.41
High	Hypertension without Heart Disease	18.06	0.46	100.61	2.19	0	0	32.83	-0.16	0	0	37.95	-0.2	0	0	13.8	-0.3	0	0	11.7	-0.5	0	0	11.44	-0.8	1.04	0.03	5.77	0.07	0.94	0.11	3.38	-0.03
High	Cerebrovascular Diseases	5.14	0.62	18.58	3.74	0	0	5.13	-1.03	6.94#	1.89	17.76	6.98	0.71	0.02	3.94	-0.46	2	0.41	5.83	2.39	1.32	0.16	4.77	1.2	1.22	0.45	2.67	2.37	1.63	0.97	2.58	1.74
High	Atherosclerosis	0	0	414.27	-0.02	0	0	203.79	-0.03	0	0	231.27	-0.03	0	0	80.17	-0.05	0	0	63.71	-0.09	0	0	56.95	-0.16	0	0	17.2	-0.46	0	0	8.66	-0.11
High	Aortic Aneurysm and Dissection	0	0	83.24	-0.1	0	0	44.21	-0.12	0	0	54.81	-0.14	0	0	21.29	-0.19	0	0	18.73	-0.32	0	0	17.74	-0.51	0	0	7.46	-1.06	0	0	2.91	-0.32
High	Other Diseases of Arteries, Arterioles, Capillaries	0	0	144.12	-0.06	0	0	79.72	-0.07	0	0	99.66	-0.08	0	0	38.01	-0.11	0	0	31.16	-0.19	0	0	28	-0.33	2.72	0.07	15.14	1.36	1.21	0.03	6.76	0.04
High	Infection	0	0	30.69	-0.28	8.64#	1.05	31.21	2.54	5.18	0.13	28.84	1.65	0	0	7.28	-0.56	1.76	0.04	9.81	0.69	0	0	6.44	-1.41	0	0	2.43	-3.27	1.08	0.29	2.76	0.07
High	Tuberculosis	0	0	299.3	-0.03	0	0	192.6	-0.03	0	0	291.24	-0.03	0	0	148.52	-0.03	50.11#	1.27	279.18	1.57	0	0	249.22	-0.04	0	0	161.67	-0.05	7.9	0.2	44.02	0.22
High	Septicemia	0	0	34.2	-0.25	9.42#	1.14	34.02	2.56	5.54	0.14	30.86	1.67	0	0	7.66	-0.53	0	0	6.73	-0.88	0	0	6.61	-1.38	0	0	2.46	-3.22	0.84	0.17	2.45	-0.15
High	Diabetes Mellitus	3.41	0.09	18.99	1.64	1.73	0.04	9.62	0.6	0	0	7.46	-1.01	0.75	0.02	4.17	-0.37	1.96	0.41	5.74	2.36	1.31	0.16	4.72	1.16	1.19	0.32	3.04	1.35	1.31	0.68	2.29	0.71
High	Alzheimers	0	0	1573.02	-0.01	0	0	617.22	-0.01	0	0	575.3	-0.01	0	0	116.51	-0.03	0	0	49.66	-0.12	0	0	25.76	-0.35	1.23	0.25	3.61	1.22	1.11	0.23	3.25	0.08
High	Respiratory disease	12.54#	3.42	32.12	8.55	3.16	0.38	11.43	1.96	0	0	6.7	-1.12	1.21	0.15	4.39	0.39	0.45	0.01	2.5	-1.97	0.75	0.09	2.71	-1.64	1.36	0.7	2.37	6.78	1.36	0.86	2.04	1.52
High	Pneumonia and Influenza	19.27#	3.97	56.31	6.6	3.6	0.09	20.08	1.04	0	0	17.07	-0.44	0	0	7.04	-0.58	0	0	6.6	-0.89	0	0	6.55	-1.39	0.56	0.01	3.12	-1.69	1.23	0.4	2.86	0.23
High	Chronic Obstructive Pulmonary Disease and Allied Cond	6.13	0.16	34.15	1.94	2.82	0.07	15.7	0.93	0	0	11.03	-0.68	1.78	0.22	6.43	0.97	0.6	0.02	3.33	-1.07	0.95	0.12	3.44	-0.25	1.56	0.78	2.79	8.46	1.4	0.83	2.22	1.29
High	Digestive disease	3.7	0.45	13.35	3.39	1.02	0.03	5.68	0.03	0	0	4.67	-1.61	1.67	0.34	4.87	1.32	1.91	0.39	5.59	2.29	0.87	0.02	4.86	-0.36	1.37	0.17	4.95	1.16	1.45	0.75	2.53	0.92
High	Stomach and Duodenal Ulcers	50.02#	1.27	278.68	2.28	0	0	103.25	-0.05	0	0	131.23	-0.06	0	0	54.69	-0.07	0	0	54.37	-0.11	0	0	61.38	-0.15	7.89	0.2	43.95	1.88	4.93	0.6	17.79	0.4
High	Chronic Liver Disease and Cirrhosis	1.92	0.05	10.69	1.11	1.06	0.03	5.89	0.08	0	0	4.84	-1.55	1.73	0.36	5.06	1.4	2	0.41	5.84	2.4	0.92	0.02	5.13	-0.21	0.75	0.02	4.18	-0.71	1.27	0.61	2.33	0.53
High	Kidney disease	9.94	0.25	55.38	2.09	10.26#	1.24	37.07	2.59	12.29#	1.49	44.41	3.75	0	0	8.33	-0.49	1.89	0.05	10.51	0.75	1.72	0.04	9.59	1.03	1.1	0.13	3.97	0.39	2.35#	1.07	4.46	1.29
High	Suicide, accidents and homicide	0.72	0.09	2.59	-1.82	0.88	0.24	2.26	-0.77	0.94	0.19	2.74	-0.42	1.68	0.81	3.09	4.47	0.98	0.27	2.52	-0.1	1.56	0.43	4.01	3.57	2.28	0.99	4.5	9.67	1.32	0.92	1.83	2.09
High	Accidents and Adverse Effects	0.59	0.01	3.28	-1.62	0.71	0.09	2.57	-1.17	1.49	0.31	4.35	2.01	1.31	0.43	3.07	1.32	1.13	0.23	3.29	0.54	2.31	0.63	5.92	5.61	2.26	0.83	4.92	7.2	1.38	0.88	2.06	1.65
High	Suicide and Self-Inflicted Injury	1.4	0.04	7.81	0.67	1.69	0.2	6.11	1.17	0	0	4.3	-1.75	3.07	1	7.15	3.72	0	0	3.29	-1.79	0	0	5.41	-1.68	2.72	0.33	9.83	2.72	1.44	0.69	2.66	0.77
High	Homicide and Legal Intervention	0	0	9.84	-0.87	0	0	6.79	-0.78	0	0	11.21	-0.67	0	0	7.16	-0.57	3.55	0.09	19.78	1.15	0	0	25.62	-0.36	0	0	32.09	-0.25	0.43	0.01	2.42	-0.32
High	Other cause of death	5.64#	2.58	10.71	17.19	3.50#	1.68	6.43	10.24	3.12#	1.26	6.44	9.71	2.90#	1.62	4.78	10.85	2.18#	1.09	3.89	9.51	2.36#	1.18	4.22	15.64	1.60#	1.02	2.4	18.6	2.39#	1.91	2.95	12.46
	Excess risk is per 10,000.
	Confidence intervals are 95%.
	# P < 0.05
