# Supplementary material for: Causes of death among early-onset colorectal cancer population in the United States: a large population-based study
Source: Front Oncol. 2023 Apr 24;13:1094493. doi: 10.3389/fonc.2023.1094493 (PMC10166590; doi:10.3389/fonc.2023.1094493)
Supplement: Supplementary file 5 [file DataSheet_5.xlsx]

## Sheet: Sheet1
Table S6. SMR and AER in different race groups
Race	Causes of death	2-11 months	2-11 months	2-11 months	2-11 months	12-35 months	12-35 months	12-35 months	12-35 months	36-59 months	36-59 months	36-59 months	36-59 months	60-119 months	60-119 months	60-119 months	60-119 months	120-179 months	120-179 months	120-179 months	120-179 months	180-239 months	180-239 months	180-239 months	180-239 months	240+ months	240+ months	240+ months	240+ months	Total	Total	Total	Total
		SMR	CI Lower	CI Upper	Excess Risk	SMR	CI Lower	CI Upper	Excess Risk	SMR	CI Lower	CI Upper	Excess Risk	SMR	CI Lower	CI Upper	Excess Risk	SMR	CI Lower	CI Upper	Excess Risk	SMR	CI Lower	CI Upper	Excess Risk	SMR	CI Lower	CI Upper	Excess Risk	SMR	CI Lower	CI Upper	Excess Risk
White	Colorectal cancer	2,038.74#	1957.39	2122.6	1181.74	1,409.74#	1365.27	1455.3	1004.41	594.14#	564.6	624.82	517.72	160.60#	151.28	170.35	201.04	20.92#	17.79	24.43	39.35	7.45#	5.64	9.65	18.63	2.22#	1.6	2.98	6.37	188.61#	184.75	192.54	369.13
White	Other cancer	196.50#	188.92	204.29	1262.35	133.92#	129.8	138.14	1048.56	57.07#	54.32	59.93	540.77	15.37#	14.51	16.27	203.14	2.33#	2.02	2.67	30.58	0.85	0.67	1.06	-5.37	0.52#	0.43	0.61	-32.02	16.98#	16.65	17.32	376
White	CVD	3.17#	2.26	4.32	13.69	1.63#	1.19	2.17	4.69	1.23	0.84	1.74	2.08	1.24	0.98	1.53	2.89	1.01	0.79	1.27	0.15	1.05	0.83	1.32	1.53	0.9	0.79	1.03	-6.61	1.09#	1	1.18	1.93
White	Diseases of Heart	3.21#	2.22	4.48	11.69	1.59#	1.13	2.19	3.75	1.23	0.81	1.8	1.76	1.25	0.98	1.58	2.62	1.06	0.81	1.35	0.9	1.05	0.81	1.35	1.25	0.91	0.78	1.05	-4.94	1.11#	1.01	1.21	1.87
White	Hypertension without Heart Disease	0	0	20.85	-0.09	2.34	0.06	13.04	0.15	2.37	0.06	13.2	0.2	0	0	3.04	-0.22	1.36	0.17	4.92	0.14	1.22	0.15	4.4	0.14	0.8	0.29	1.74	-0.4	0.93	0.48	1.63	-0.03
White	Cerebrovascular Diseases	4.02#	1.47	8.74	2.25	1.84	0.67	4	0.72	1.36	0.37	3.49	0.36	1.34	0.64	2.47	0.47	0.74	0.27	1.61	-0.55	1.12	0.54	2.06	0.41	0.94	0.66	1.29	-0.66	1.1	0.87	1.37	0.3
White	Atherosclerosis	0	0	87.94	-0.02	0	0	36.23	-0.03	0	0	37.32	-0.03	0	0	12.6	-0.05	0	0	9.89	-0.1	0	0	8.36	-0.17	0	0	1.94	-0.51	0	0	1.13	-0.13
White	Aortic Aneurysm and Dissection	0	0	19.97	-0.09	0	0	9.01	-0.11	0	0	10	-0.13	0.99	0.03	5.54	0	0	0	3.01	-0.32	0.7	0.02	3.93	-0.16	0.47	0.06	1.7	-0.61	0.45	0.12	1.15	-0.2
White	Other Diseases of Arteries, Arterioles, Capillaries	0	0	32.04	-0.06	4.04	0.1	22.51	0.2	0	0	16.91	-0.07	1.71	0.04	9.53	0.08	1.4	0.04	7.8	0.07	1.19	0.03	6.65	0.06	1.63	0.53	3.8	0.52	1.55	0.71	2.95	0.13
White	Infection	13.03#	4.78	28.36	2.77	8.55#	3.91	16.23	2.1	2.02	0.24	7.29	0.35	1.5	0.41	3.84	0.24	0.98	0.2	2.88	-0.01	0.6	0.07	2.17	-0.5	0.74	0.34	1.4	-0.87	1.47#	1.03	2.05	0.46
White	Tuberculosis	0	0	126.52	-0.01	0	0	64.23	-0.02	0	0	79.83	-0.02	0	0	37.72	-0.02	0	0	43.82	-0.02	0	0	53.47	-0.03	0	0	27.2	-0.04	0	0	7.1	-0.02
White	Septicemia	13.91#	5.1	30.27	2.78	9.04#	4.14	17.17	2.12	2.12	0.26	7.65	0.36	1.56	0.42	3.99	0.26	1.01	0.21	2.96	0.01	0.61	0.07	2.21	-0.48	0.74	0.34	1.41	-0.83	1.51#	1.05	2.09	0.48
White	Diabetes Mellitus	5.63#	2.26	11.6	2.88	1.41	0.38	3.6	0.31	2.61#	1.05	5.39	1.48	1.64	0.85	2.86	0.86	1.42	0.73	2.47	0.92	1.76#	1.01	2.86	2.61	1.15	0.77	1.64	1.04	1.52#	1.22	1.88	1.24
White	Alzheimers	0	0	273.88	-0.01	0	0	93.89	-0.01	0	0	82.91	-0.02	4.59	0.12	25.57	0.14	0	0	7.51	-0.13	0	0	3.73	-0.37	1.04	0.67	1.55	0.25	1.01	0.65	1.48	0.01
White	Respiratory disease	2.82	0.77	7.21	1.29	3.23#	1.61	5.78	2.01	0.3	0.01	1.67	-0.8	1.64	0.96	2.63	1.21	1.4	0.85	2.16	1.48	1.2	0.75	1.81	1.37	0.77#	0.59	0.99	-4.91	1.04	0.87	1.23	0.23
White	Pneumonia and Influenza	3.1	0.38	11.2	0.68	3.63#	1.18	8.47	0.96	0.82	0.02	4.59	-0.07	1.65	0.53	3.84	0.36	1.21	0.33	3.1	0.18	1.97	0.79	4.06	1.3	0.65	0.31	1.2	-1.45	1.19	0.83	1.67	0.23
White	Chronic Obstructive Pulmonary Disease and Allied Cond	2.58	0.31	9.32	0.61	2.96#	1.09	6.44	1.05	0	0	1.74	-0.72	1.64	0.85	2.86	0.85	1.45	0.83	2.36	1.3	1.01	0.57	1.67	0.06	0.8	0.59	1.05	-3.46	1	0.82	1.22	0
White	Digestive disease	2.31	0.85	5.04	1.7	1.8	0.86	3.31	1.17	1.42	0.57	2.93	0.71	2.21#	1.43	3.26	2.5	1.22	0.63	2.13	0.57	0.92	0.37	1.89	-0.24	0.91	0.45	1.63	-0.29	1.45#	1.14	1.8	0.99
White	Stomach and Duodenal Ulcers	11.27	0.29	62.82	0.46	0	0	19.5	-0.05	0	0	22.29	-0.06	4.88	0.59	17.61	0.29	0	0	8.84	-0.11	0	0	9.41	-0.15	0.94	0.02	5.24	-0.02	1.47	0.4	3.76	0.05
White	Chronic Liver Disease and Cirrhosis	2	0.65	4.66	1.25	1.86	0.89	3.42	1.22	1.47	0.59	3.03	0.76	2.11#	1.34	3.16	2.21	1.28	0.66	2.23	0.67	0.97	0.39	1.99	-0.09	0.91	0.44	1.67	-0.28	1.44#	1.13	1.81	0.93
White	Kidney disease	14.17#	4.6	33.07	2.32	7.46#	2.74	16.24	1.37	3.98	0.82	11.63	0.77	2.86#	1.05	6.23	0.71	1.17	0.24	3.41	0.11	0.97	0.2	2.83	-0.04	1.60#	1.01	2.4	2.32	2.03#	1.51	2.69	1.02
White	Suicide, accidents and homicide	1.21	0.69	1.97	1.39	1.4	0.97	1.94	2.63	1.13	0.71	1.71	0.87	1.02	0.72	1.4	0.11	1.16	0.78	1.67	1.06	1.03	0.6	1.65	0.18	0.94	0.62	1.36	-0.5	1.11	0.96	1.29	0.76
White	Accidents and Adverse Effects	0.96	0.42	1.9	-0.15	0.89	0.48	1.49	-0.47	1.14	0.62	1.91	0.58	1.08	0.7	1.59	0.34	0.93	0.52	1.54	-0.28	1.28	0.7	2.15	1.16	1.02	0.64	1.53	0.11	1.04	0.85	1.24	0.16
White	Suicide and Self-Inflicted Injury	2.1	0.91	4.14	2.1	2.74#	1.67	4.23	3.36	1.22	0.49	2.51	0.43	1.1	0.57	1.91	0.19	1.72	0.92	2.95	1.42	0.62	0.13	1.81	-0.7	0.78	0.25	1.81	-0.39	1.46#	1.13	1.85	0.88
White	Homicide and Legal Intervention	0	0	3.31	-0.56	0.51	0.01	2.83	-0.26	0.71	0.02	3.96	-0.14	0	0	1.61	-0.42	0.76	0.02	4.23	-0.08	0	0	5	-0.28	0	0	4.7	-0.21	0.31#	0.06	0.91	-0.27
White	Other cause of death	5.00#	3.48	6.96	14	2.44#	1.71	3.38	5.62	3.57#	2.62	4.76	11.33	2.24#	1.74	2.84	6.88	1.2	0.84	1.66	1.57	1.52#	1.11	2.03	5.79	1.1	0.93	1.3	3.44	1.62#	1.46	1.78	6.32
Black	Colonrectal cancer	1,555.14#	1423.08	1696.15	1371.07	1,313.17#	1230.72	1399.68	1416.97	470.46#	418.47	527.12	620.99	126.02#	109.04	144.9	231.16	12.32#	7.53	19.03	32.25	3.93#	1.44	8.54	11.85	1.75	0.57	4.08	4.68	213.89#	204.57	223.52	523.15
Black	Other cancer	159.56#	146.5	173.47	1470.28	136.32#	128.04	144.99	1506.07	48.12#	42.9	53.8	634	13.73#	11.97	15.68	239.07	1.63#	1.08	2.37	18.34	0.7	0.35	1.26	-12.33	0.41#	0.21	0.71	-38.46	22.50#	21.56	23.48	542.35
Black	CVD	2.01	0.97	3.7	13.54	1.27	0.67	2.16	4.1	1.29	0.64	2.3	5.11	1.42	0.94	2.05	9.79	1.2	0.76	1.79	6.59	1.42	0.92	2.1	19.72	1.36#	1.01	1.79	28.95	1.37#	1.16	1.6	11.4
Black	Diseases of Heart	2.11	0.91	4.17	11.34	1.15	0.52	2.18	1.73	1.52	0.73	2.8	7.21	1.38	0.86	2.11	6.86	1.14	0.67	1.83	3.74	1.34	0.79	2.11	12.01	1.4	0.99	1.92	23.79	1.36#	1.13	1.63	8.54
Black	Hypertension without Heart Disease	0	0	19.67	-0.5	0	0	9.22	-0.6	0	0	10.77	-0.72	1.23	0.03	6.86	0.22	3.61	0.74	10.55	3.81	1.24	0.03	6.93	0.52	1.02	0.12	3.69	0.09	1.31	0.53	2.7	0.44
Black	Cerebrovascular Diseases	2.33	0.28	8.41	3.07	2.29	0.62	5.87	3.39	0.7	0.02	3.89	-0.9	1.56	0.51	3.65	2.13	0.99	0.2	2.88	-0.07	1.78	0.58	4.16	5.81	1.36	0.62	2.58	5.22	1.47	0.99	2.12	2.47
Black	Atherosclerosis	0	0	292.43	-0.03	0	0	131.25	-0.04	0	0	147.16	-0.05	0	0	55.42	-0.08	0	0	48.37	-0.13	0	0	47.33	-0.21	5.02	0.13	27.95	1.75	2.06	0.05	11.47	0.14
Black	Aortic Aneurysm and Dissection	0	0	45.38	-0.22	0	0	22.78	-0.24	0	0	28.49	-0.27	0	0	13.46	-0.32	0	0	15.35	-0.42	4.91	0.12	27.35	2.11	0	0	10.05	-0.8	0.69	0.02	3.82	-0.12
Black	Other Diseases of Arteries, Arterioles, Capillaries	0	0	84.39	-0.12	0	0	42.36	-0.13	0	0	52.41	-0.15	5.89	0.15	32.84	0.98	0	0	19.78	-0.33	0	0	18.7	-0.52	0	0	7.43	-1.09	0.8	0.02	4.45	-0.07
Black	Infection	7.12	0.86	25.74	4.63	3.48	0.42	12.55	2.14	6.31#	1.3	18.45	5.29	4.53#	1.47	10.57	4.61	0.9	0.02	5.02	-0.19	0	0	3.44	-2.84	2.81#	1.13	5.79	9.86	2.81#	1.72	4.35	3.42
Black	Tuberculosis	0	0	90.83	-0.11	0	0	52.7	-0.11	0	0	76.56	-0.1	0	0	45.56	-0.1	0	0	67.84	-0.1	0	0	105.89	-0.09	0	0	93.4	-0.09	0	0	10.01	-0.1
Black	Septicemia	8.33#	1.01	30.09	4.73	3.96	0.48	14.29	2.24	7.03#	1.45	20.53	5.39	4.89#	1.59	11.41	4.7	0.95	0.02	5.28	-0.1	0	0	3.56	-2.75	2.86#	1.15	5.89	9.94	2.97#	1.81	4.58	3.52
Black	Diabetes Mellitus	3.59	0.43	12.97	3.88	0.84	0.02	4.67	-0.29	0	0	3.6	-2.15	2.36	0.87	5.14	4.09	0.37	0.01	2.06	-2.99	1.88	0.61	4.38	6.18	0.18#	0	0.99	-10.06	0.98	0.56	1.59	-0.08
Black	Alzheimers	0	0	2814.83	0	0	0	984.4	-0.01	0	0	902	-0.01	0	0	196.07	-0.02	0	0	79.7	-0.08	0	0	35.56	-0.27	1.63	0.34	4.77	2.54	1.49	0.31	4.35	0.26
Black	Respiratory disease	1.82	0.05	10.16	1.22	4.52#	1.47	10.54	5.85	1.1	0.03	6.14	0.19	0.93	0.11	3.37	-0.17	0.89	0.11	3.2	-0.46	0	0	1.59	-6.14	1.53	0.7	2.91	6.85	1.32	0.81	2.04	1.29
Black	Pneumonia and Influenza	3.36	0.09	18.74	1.89	3.53	0.43	12.77	2.15	0	0	8.47	-0.91	1.1	0.03	6.13	0.11	1.2	0.03	6.71	0.3	0	0	4.86	-2.01	1.09	0.13	3.94	0.36	1.24	0.5	2.56	0.36
Black	Chronic Obstructive Pulmonary Disease and Allied Cond	0	0	14.71	-0.67	5.54#	1.14	16.2	3.69	2.12	0.05	11.81	1.11	0.81	0.02	4.52	-0.28	0.7	0.02	3.9	-0.75	0	0	2.37	-4.12	1.74	0.7	3.58	6.49	1.37	0.73	2.34	0.93
Black	Digestive disease	1.73	0.04	9.62	1.13	0.91	0.02	5.09	-0.14	1.19	0.03	6.62	0.33	1.2	0.14	4.32	0.39	0	0	2.79	-2.32	0	0	3.95	-2.48	2.91	0.6	8.5	4.3	1.07	0.46	2.11	0.14
Black	Stomach and Duodenal Ulcers	31.28	0.79	174.29	2.6	0	0	59.55	-0.09	0	0	76.03	-0.1	0	0	36.45	-0.12	0	0	41.74	-0.16	0	0	51.77	-0.19	0	0	32.62	-0.25	1.94	0.05	10.79	0.13
Black	Chronic Liver Disease and Cirrhosis	0	0	6.74	-1.47	0.97	0.02	5.39	-0.05	1.26	0.03	7.03	0.43	1.27	0.15	4.6	0.51	0	0	2.99	-2.16	0	0	4.27	-2.29	3.27	0.67	9.54	4.55	1.01	0.4	2.07	0.01
Black	Kidney disease	10.64#	2.19	31.1	7.31	5.08#	1.05	14.85	3.62	2.01	0.05	11.2	1.05	3.29	0.9	8.42	3.29	0.76	0.02	4.22	-0.56	0.73	0.02	4.07	-0.98	1.71	0.63	3.73	5.46	2.16#	1.3	3.38	2.71
Black	Suicide, accidents and homicide	0.66	0.08	2.38	-2.8	0.95	0.31	2.22	-0.38	3.02#	1.51	5.41	15.42	1.64	0.79	3.02	4.62	2.07	0.89	4.08	7.26	0	0	1.54	-6.33	0.73	0.09	2.65	-1.58	1.41	1	1.93	2.92
Black	Accidents and Adverse Effects	0	0	2.19	-4.53	0.98	0.2	2.87	-0.08	3.14#	1.26	6.48	10	1.49	0.55	3.25	2.34	1.44	0.39	3.68	2.13	0	0	2.01	-4.86	0.44	0.01	2.45	-2.78	1.17	0.73	1.8	0.83
Black	Suicide and Self-Inflicted Injury	0	0	12.46	-0.8	0	0	7.3	-0.76	5.81	0.7	20.99	3.47	1.81	0.05	10.06	0.53	0	0	11.26	-0.57	0	0	19.53	-0.5	5.61	0.14	31.25	1.8	1.67	0.46	4.28	0.43
Black	Homicide and Legal Intervention	1.88	0.23	6.81	2.53	1.18	0.14	4.27	0.46	1.87	0.23	6.76	1.95	1.98	0.41	5.78	1.75	5.36#	1.46	13.73	5.71	0	0	10.11	-0.97	0	0	13.4	-0.6	1.93#	1.03	3.3	1.67
Black	Other cause of death	4.88#	2.6	8.35	27.81	1.96	0.94	3.61	7.37	1.02	0.28	2.6	0.14	1.24	0.59	2.28	2.27	0.72	0.23	1.68	-3.44	2.01#	1.04	3.5	15.94	1.39	0.85	2.14	12.19	1.57#	1.23	1.97	7.14
Other	Colonrectal cancer	2,380.61#	2118.39	2666.32	975.03	2,106.42#	1941.36	2281.77	1049.48	883.30#	773.74	1004.02	546.81	214.88#	181.33	252.84	187.03	24.74#	14.41	39.61	32.28	6.26#	1.71	16.02	10.38	2.72	0.74	6.98	6.43	314.60#	297.75	332.15	393.81
Other	Other cancer	261.67#	234.04	291.68	1059.46	223.62#	206.42	241.88	1085.29	94.87#	83.32	107.58	562.49	24.05#	20.44	28.1	196.24	3.67#	2.38	5.42	36	0.76	0.25	1.78	-4.8	0.44#	0.18	0.91	-22.57	32.73#	31.03	34.5	407.67
Other	CVD	4.66#	1.51	10.87	12.81	1.26	0.26	3.67	1.07	3.23#	1.3	6.66	11.31	1.1	0.41	2.4	0.74	2.71#	1.52	4.46	18.72	0.73	0.2	1.87	-4.59	1.64#	1.1	2.36	28.87	1.74#	1.35	2.2	8.87
Other	Diseases of Heart	3.78	0.78	11.04	7.2	1.7	0.35	4.96	2.15	3.11#	1.01	7.27	7.94	0.99	0.27	2.53	-0.06	2.91#	1.51	5.09	15.6	0.99	0.27	2.54	-0.1	1.87#	1.19	2.81	27.19	1.88#	1.42	2.46	7.68
Other	Hypertension without Heart Disease	44.03#	1.11	245.31	3.19	0	0	68.62	-0.09	0	0	71.74	-0.12	0	0	26.83	-0.18	0	0	23.36	-0.31	0	0	21.05	-0.54	1.21	0.03	6.73	0.44	1.4	0.17	5.07	0.17
Other	Cerebrovascular Diseases	0	0	16.33	-0.74	0	0	7.41	-0.87	4.48	0.54	16.18	3.63	1.83	0.22	6.62	1.18	2.73	0.56	7.98	3.76	0	0	3.35	-3.4	1.01	0.28	2.59	0.13	1.31	0.65	2.34	0.78
Other	Atherosclerosis	0	0	1386.34	-0.01	0	0	568.93	-0.01	0	0	584.22	-0.01	0	0	213.77	-0.02	0	0	186.18	-0.04	0	0	154.99	-0.07	0	0	34.91	-0.27	0	0	20.27	-0.06
Other	Aortic Aneurysm and Dissection	49.31#	1.25	274.73	3.2	0	0	81.95	-0.08	0	0	91.67	-0.09	0	0	36.34	-0.13	0	0	36.59	-0.2	0	0	36.17	-0.31	0	0	12.36	-0.76	1.41	0.04	7.87	0.09
Other	Other Diseases of Arteries, Arterioles, Capillaries	0	0	447.39	-0.03	0	0	203.88	-0.03	0	0	226.03	-0.04	0	0	91.47	-0.05	0	0	79.66	-0.09	0	0	75.85	-0.15	6.39	0.16	35.61	2.14	2.99	0.08	16.66	0.2
Other	Infection	17.25	0.44	96.09	3.07	16.02#	1.94	57.89	3.28	9.09	0.23	50.67	2.08	3.74	0.09	20.85	0.95	3.74	0.09	20.81	1.45	3.74	0.09	20.86	2.26	1.2	0.03	6.7	0.43	4.15#	1.79	8.18	1.84
Other	Tuberculosis	0	0	311.97	-0.04	0	0	155.61	-0.04	0	0	189.16	-0.05	0	0	83.2	-0.06	24.89	0.63	138.65	1.9	0	0	102.91	-0.11	0	0	39.8	-0.24	3.73	0.09	20.78	0.22
Other	Septicemia	21.66	0.55	120.7	3.11	19.78#	2.4	71.46	3.32	11.06	0.28	61.6	2.13	4.49	0.11	24.99	1.01	0	0	16.21	-0.45	4.32	0.11	24.09	2.37	1.35	0.03	7.54	0.66	4.22#	1.7	8.7	1.62
Other	Diabetes Mellitus	0	0	26.22	-0.46	3.06	0.08	17.06	1.18	6.5	0.79	23.47	3.96	0	0	4.3	-1.11	2.09	0.25	7.56	2.07	1.01	0.03	5.63	0.03	0.72	0.09	2.61	-1.95	1.26	0.54	2.48	0.5
Other	Alzheimers	0	0	7582.27	0	0	0	2513.43	0	0	0	2142.1	0	0	0	455.2	-0.01	0	0	193.33	-0.04	0	0	94.37	-0.12	0.86	0.02	4.79	-0.42	0.81	0.02	4.52	-0.07
Other	Respiratory disease	26.55#	5.47	77.58	9.42	0	0	14.99	-0.43	9.09#	1.1	32.85	4.16	0	0	6.24	-0.77	2.87	0.35	10.36	2.58	0	0	4.54	-2.51	0.83	0.17	2.43	-1.55	1.59	0.76	2.92	1.12
Other	Pneumonia and Influenza	45.03#	9.29	131.6	9.57	0	0	26.59	-0.24	16.96#	2.05	61.26	4.4	0	0	13.2	-0.36	3.44	0.09	19.18	1.4	0	0	11.66	-0.98	1.33	0.16	4.82	1.27	2.95#	1.27	5.82	1.6
Other	Chronic Obstructive Pulmonary Disease and Allied Cond	0	0	79.52	-0.15	0	0	34.38	-0.19	0	0	36.18	-0.24	0	0	11.84	-0.4	2.46	0.06	13.7	1.17	0	0	7.42	-1.54	0.47	0.01	2.64	-2.82	0.56	0.07	2.02	-0.48
Other	Digestive disease	3.25	0.08	18.13	2.26	3.2	0.39	11.54	2.4	0	0	7.17	-1.2	0.94	0.02	5.24	-0.08	0	0	4.64	-1.57	0	0	6.66	-1.71	4.93#	1.34	12.61	8.1	1.71	0.74	3.37	1.01
Other	Stomach and Duodenal Ulcers	0	0	460.34	-0.03	0	0	211.25	-0.03	0	0	237.51	-0.04	0	0	100	-0.05	0	0	103.1	-0.07	0	0	105.77	-0.11	0	0	36.03	-0.26	0	0	14.7	-0.08
Other	Chronic Liver Disease and Cirrhosis	3.34	0.08	18.62	2.29	3.29	0.4	11.87	2.43	0	0	7.4	-1.17	0.97	0.02	5.42	-0.04	0	0	4.85	-1.5	0	0	7.11	-1.6	5.64#	1.54	14.43	8.36	1.81	0.78	3.56	1.08
Other	Kidney disease	0	0	80.8	-0.15	0	0	35.74	-0.18	10.55	0.27	58.76	2.12	7.79	0.94	28.13	2.26	10.48#	2.16	30.63	5.37	0	0	11.75	-0.97	0	0	3.04	-3.08	2.59	0.95	5.65	1.12
Other	Suicide, accidents and homicide	0	0	3.37	-3.57	2.95#	1.08	6.43	6.93	1.32	0.16	4.78	1.14	1.1	0.23	3.22	0.36	3.94#	1.59	8.13	10.34	2.58	0.53	7.55	5.68	0.99	0.12	3.57	-0.05	1.87#	1.18	2.8	3.24
Other	Accidents and Adverse Effects	0	0	5.45	-2.21	3.94#	1.28	9.19	6.52	1.04	0.03	5.82	0.1	0.57	0.01	3.17	-0.98	4.23#	1.37	9.87	7.55	1.24	0.03	6.9	0.6	1.24	0.15	4.47	0.98	1.81#	1.02	2.99	2.04
Other	Suicide and Self-Inflicted Injury	0	0	13.94	-0.86	2.04	0.05	11.37	0.89	2.76	0.07	15.37	1.49	1.53	0.04	8.55	0.45	4.79	0.58	17.32	3.13	7.71	0.93	27.84	5.38	0	0	11.68	-0.8	2.54#	1.02	5.22	1.28
Other	Homicide and Legal Intervention	0	0	23.99	-0.5	0	0	13.55	-0.48	0	0	19.28	-0.45	3.18	0.08	17.74	0.89	0	0	21.03	-0.35	0	0	38.93	-0.29	0	0	41.18	-0.23	0.77	0.02	4.31	-0.09
Other	Other cause of death	8.39#	2.72	19.58	14.37	4.10#	1.33	9.56	6.6	1.97	0.24	7.11	2.3	2.66	0.98	5.79	4.85	4.93#	2.36	9.06	15.77	2.64	0.86	6.15	9.58	2.49#	1.47	3.93	27.35	3.14#	2.34	4.13	10.53
	Excess risk is per 10,000.
	Confidence intervals are 95%.
	# P < 0.05
