# Supplementary material for: Causes of death among early-onset colorectal cancer population in the United States: a large population-based study
Source: Front Oncol. 2023 Apr 24;13:1094493. doi: 10.3389/fonc.2023.1094493 (PMC10166590; doi:10.3389/fonc.2023.1094493)
Supplement: Supplementary file 6 [file DataSheet_6.xlsx]

## Sheet: Sheet1
Table S7. SMR and AER in different SEER stage groups
SEER stage	Causes of death	2-11 months	2-11 months	2-11 months	2-11 months	12-35 months	12-35 months	12-35 months	12-35 months	36-59 months	36-59 months	36-59 months	36-59 months	60-119 months	60-119 months	60-119 months	60-119 months	120-179 months	120-179 months	120-179 months	120-179 months	180-239 months	180-239 months	180-239 months	180-239 months	240+ months	240+ months	240+ months	240+ months	Total	Total	Total	Total
		SMR	CI Lower	CI Upper	Excess Risk	SMR	CI Lower	CI Upper	Excess Risk	SMR	CI Lower	CI Upper	Excess Risk	SMR	CI Lower	CI Upper	Excess Risk	SMR	CI Lower	CI Upper	Excess Risk	SMR	CI Lower	CI Upper	Excess Risk	SMR	CI Lower	CI Upper	Excess Risk	SMR	CI Lower	CI Upper	Excess Risk
1,Localized	Colorectal cancer	121.46#	92.91	156.02	72.32	186.57#	164.9	210.3	136.88	172.15#	152.4	193.74	154.17	63.03#	56	70.69	80.72	9.29#	6.87	12.28	16.89	3.39#	2.01	5.36	7.1	1.5	0.92	2.32	2.66	30.63#	28.75	32.61	63.41
1,Localized	Other cancer	11.31#	8.71	14.45	69.75	18.40#	16.34	20.64	141.3	16.87#	14.99	18.92	155.43	6.49#	5.81	7.23	78.66	1.21	0.94	1.52	4.78	0.48#	0.33	0.69	-17.88	0.42#	0.33	0.54	-37.58	3.07#	2.9	3.25	51.72
1,Localized	CVD	2.05#	1.06	3.58	7.35	1.07	0.62	1.71	0.54	1.47	0.95	2.17	4.51	1.05	0.77	1.38	0.61	1.16	0.88	1.49	3.18	1.01	0.76	1.32	0.25	0.89	0.75	1.04	-7.6	1.02	0.92	1.13	0.47
1,Localized	Diseases of Heart	2.30#	1.15	4.12	7.44	1.07	0.59	1.8	0.49	1.65#	1.05	2.47	5.1	1.09	0.79	1.47	0.98	1.16	0.86	1.53	2.57	0.97	0.69	1.31	-0.77	0.87	0.72	1.04	-6.88	1.03	0.91	1.15	0.52
1,Localized	Hypertension without Heart Disease	0	0	32.79	-0.13	0	0	11.25	-0.17	2.7	0.07	15.02	0.35	0	0	3.41	-0.3	2.31	0.48	6.76	0.66	1.42	0.17	5.11	0.33	0.86	0.28	2.01	-0.32	1.06	0.53	1.89	0.04
1,Localized	Cerebrovascular Diseases	1.24	0.03	6.91	0.23	1.4	0.29	4.1	0.44	0.45	0.01	2.5	-0.69	1.18	0.47	2.42	0.29	1.07	0.43	2.21	0.18	1.15	0.5	2.27	0.59	0.97	0.64	1.4	-0.34	1.03	0.78	1.34	0.1
1,Localized	Atherosclerosis	0	0	197.81	-0.02	0	0	67.69	-0.03	0	0	60.41	-0.03	0	0	19.07	-0.05	0	0	14.68	-0.1	0	0	12.5	-0.17	0	0	2.95	-0.5	0	0	1.74	-0.14
1,Localized	Aortic Aneurysm and Dissection	0	0	41.93	-0.11	0	0	15.55	-0.12	0	0	14.85	-0.14	0	0	5.27	-0.2	0	0	4.42	-0.32	1.07	0.03	5.96	0.04	0.72	0.09	2.6	-0.31	0.52	0.11	1.51	-0.19
1,Localized	Other Diseases of Arteries, Arterioles, Capillaries	0	0	70.45	-0.06	0	0	26.79	-0.07	0	0	25.97	-0.08	0	0	9.13	-0.11	1.98	0.05	11.01	0.19	1.7	0.04	9.48	0.23	1.9	0.52	4.86	0.76	1.52	0.56	3.32	0.14
1,Localized	Infection	8.22	1	29.69	2.1	2.99	0.36	10.81	0.68	2.76	0.33	9.98	0.72	1.47	0.3	4.31	0.27	0.43	0.01	2.38	-0.52	0.79	0.1	2.86	-0.29	1.14	0.55	2.09	0.49	1.27	0.8	1.92	0.31
1,Localized	Tuberculosis	0	0	146.87	-0.03	0	0	63.6	-0.03	0	0	69.83	-0.03	0	0	32.36	-0.03	0	0	38.32	-0.04	0	0	48.07	-0.04	0	0	24.31	-0.06	0	0	6.42	-0.04
1,Localized	Septicemia	9.17#	1.11	33.11	2.13	3.28	0.4	11.83	0.71	2.98	0.36	10.76	0.75	1.56	0.32	4.56	0.3	0.44	0.01	2.48	-0.48	0.82	0.1	2.95	-0.25	1.16	0.56	2.13	0.55	1.31	0.82	1.99	0.35
1,Localized	Diabetes Mellitus	5.07#	1.05	14.82	2.88	2.39	0.65	6.13	1.2	1.63	0.34	4.75	0.65	1.48	0.64	2.91	0.73	1.55	0.74	2.85	1.37	1.16	0.5	2.29	0.62	0.87	0.51	1.4	-0.97	1.25	0.94	1.64	0.71
1,Localized	Alzheimers	0	0	749.65	-0.01	0	0	209.14	-0.01	0	0	156.92	-0.01	7.93	0.2	44.16	0.25	0	0	12.3	-0.12	0	0	6.01	-0.34	1.28	0.77	2	1.66	1.26	0.77	1.94	0.27
1,Localized	Respiratory disease	1.53	0.04	8.51	0.41	3.23#	1.19	7.03	2.13	0.48	0.01	2.69	-0.61	1.05	0.42	2.16	0.09	1.84#	1.07	2.94	2.99	0.86	0.41	1.58	-0.93	0.81	0.58	1.1	-3.8	1	0.8	1.25	0.02
1,Localized	Pneumonia and Influenza	3.18	0.08	17.72	0.82	2.48	0.3	8.96	0.61	1.22	0.03	6.81	0.1	1.4	0.29	4.09	0.24	1.7	0.46	4.34	0.63	1.6	0.43	4.09	0.84	0.94	0.45	1.74	-0.23	1.28	0.83	1.89	0.36
1,Localized	Chronic Obstructive Pulmonary Disease and Allied Cond	0	0	10.83	-0.41	3.80#	1.04	9.74	1.51	0	0	2.94	-0.71	0.88	0.24	2.25	-0.15	1.89#	1	3.23	2.36	0.66	0.24	1.43	-1.76	0.77	0.52	1.1	-3.56	0.92	0.69	1.19	-0.34
1,Localized	Digestive disease	1.84	0.22	6.66	1.09	2.48	1	5.12	2.15	1.03	0.21	3.02	0.05	2.26#	1.29	3.67	2.51	0.63	0.17	1.62	-0.89	1.02	0.33	2.39	0.06	1.43	0.72	2.56	1.33	1.47#	1.08	1.94	1.02
1,Localized	Stomach and Duodenal Ulcers	0	0	90.44	-0.05	0	0	35.05	-0.05	0	0	34.51	-0.06	0	0	13.23	-0.08	0	0	12.78	-0.11	0	0	13.67	-0.15	1.39	0.04	7.75	0.11	0.55	0.01	3.08	-0.05
1,Localized	Chronic Liver Disease and Cirrhosis	1.92	0.23	6.92	1.14	2.58#	1.04	5.32	2.2	1.07	0.22	3.13	0.11	2.36#	1.35	3.82	2.59	0.66	0.18	1.7	-0.78	1.08	0.35	2.53	0.21	1.44	0.69	2.64	1.22	1.52#	1.12	2.02	1.07
1,Localized	Kidney disease	4.89	0.12	27.26	0.95	5.30#	1.09	15.48	1.25	4.87#	1	14.22	1.34	2.79	0.9	6.5	0.9	1.81	0.49	4.64	0.69	0.78	0.09	2.8	-0.32	0.83	0.38	1.57	-0.75	1.43	0.94	2.09	0.54
1,Localized	Suicide, accidents and homicide	0.57	0.12	1.67	-2.67	1.14	0.62	1.91	0.88	1.42	0.81	2.3	2.66	0.89	0.54	1.38	-0.68	1.32	0.81	2.01	1.95	0.66	0.26	1.35	-2.06	0.78	0.44	1.28	-1.71	0.99	0.8	1.21	-0.08
1,Localized	Accidents and Adverse Effects	0.63	0.08	2.26	-1.43	0.79	0.29	1.72	-0.83	1.13	0.49	2.22	0.51	0.77	0.38	1.37	-0.94	1.05	0.52	1.88	0.21	0.69	0.22	1.61	-1.25	0.95	0.52	1.59	-0.32	0.88	0.67	1.14	-0.52
1,Localized	Suicide and Self-Inflicted Injury	0.75	0.02	4.16	-0.41	1.89	0.69	4.11	1.45	1.69	0.55	3.94	1.15	0.83	0.27	1.93	-0.29	2.31#	1.11	4.25	2.19	0.71	0.09	2.56	-0.46	0.26	0.01	1.45	-1.13	1.22	0.83	1.75	0.37
1,Localized	Homicide and Legal Intervention	0	0	5.28	-0.83	1.34	0.16	4.85	0.26	2.45	0.51	7.16	1	1.95	0.53	5	0.55	0	0	3.18	-0.45	0	0	5.81	-0.36	0	0	5.85	-0.25	1.14	0.52	2.17	0.07
1,Localized	Other cause of death	2.53#	1.09	4.98	5.78	1.23	0.59	2.27	0.97	2.31#	1.39	3.61	6.08	1.85#	1.31	2.55	4.92	1.36	0.9	1.96	2.85	1.43	0.96	2.06	4.91	1.12	0.9	1.37	3.99	1.37#	1.2	1.56	4.08
2.Regional	Colonrectal cancer	879.14#	804.99	958.3	535.2	1,190.98#	1136.71	1247.17	895.35	673.85#	632.63	717.06	613.85	215.37#	200.83	230.69	278.39	27.86#	22.92	33.55	54.57	9.72#	6.88	13.34	25.78	3.07#	2.04	4.44	10.84	176.90#	171.65	182.26	341.9
2.Regional	Other cancer	82.38#	75.62	89.57	561.04	113.29#	108.24	118.52	928.47	65.27#	61.36	69.36	630.9	20.94#	19.57	22.39	281.72	2.92#	2.45	3.47	43.96	1.01	0.74	1.35	0.32	0.59#	0.46	0.75	-26.07	16.23#	15.76	16.71	342.71
2.Regional	CVD	2.42#	1.41	3.88	10.35	1.35	0.85	2.02	2.93	1.34	0.83	2.05	3.29	1.47#	1.11	1.91	6.15	1	0.71	1.37	0.03	1.14	0.83	1.54	4.18	1.1	0.92	1.3	6.58	1.21#	1.08	1.34	4.48
2.Regional	Diseases of Heart	2.62#	1.47	4.33	9.62	1.36	0.82	2.12	2.49	1.32	0.77	2.12	2.56	1.41#	1.02	1.89	4.36	1	0.69	1.42	0.08	1.26	0.89	1.72	6.05	1.14	0.93	1.38	7.07	1.24#	1.09	1.4	4.12
2.Regional	Hypertension without Heart Disease	0	0	27.71	-0.14	0	0	10.53	-0.17	0	0	10.57	-0.22	1.11	0.03	6.2	0.03	2.02	0.25	7.31	0.52	0	0	3.54	-0.79	1.01	0.28	2.59	0.02	0.91	0.36	1.87	-0.06
2.Regional	Cerebrovascular Diseases	1.02	0.03	5.7	0.02	1.3	0.27	3.8	0.34	1.94	0.53	4.96	1.2	1.86	0.85	3.53	1.43	1.02	0.33	2.37	0.04	0.98	0.32	2.29	-0.07	1.01	0.62	1.57	0.17	1.18	0.87	1.57	0.57
2.Regional	Atherosclerosis	0	0	164.56	-0.02	0	0	63.26	-0.03	0	0	65.94	-0.03	0	0	23.83	-0.05	0	0	19.59	-0.1	0	0	17.05	-0.16	1.17	0.03	6.5	0.08	0.64	0.02	3.59	-0.04
2.Regional	Aortic Aneurysm and Dissection	9.66	0.24	53.83	0.93	0	0	14.63	-0.12	0	0	16.03	-0.14	1.75	0.04	9.76	0.15	0	0	5.88	-0.32	0	0	5.38	-0.52	0	0	1.94	-1.09	0.46	0.06	1.65	-0.19
2.Regional	Other Diseases of Arteries, Arterioles, Capillaries	0	0	58.55	-0.07	6.81	0.17	37.95	0.42	0	0	28.35	-0.08	3.05	0.08	17	0.23	0	0	9.72	-0.19	0	0	8.54	-0.33	1.39	0.17	5.04	0.32	1.37	0.37	3.51	0.09
2.Regional	Infection	7	0.85	25.3	1.78	4.24	0.87	12.38	1.14	1.49	0.04	8.29	0.2	1.2	0.15	4.33	0.11	1.69	0.35	4.94	0.62	0.54	0.01	2.99	-0.65	1.01	0.37	2.19	0.02	1.39	0.83	2.2	0.4
2.Regional	Tuberculosis	0	0	109.54	-0.03	0	0	55.09	-0.03	0	0	75.29	-0.03	0	0	40.59	-0.03	14.25	0.36	79.38	0.47	0	0	68.1	-0.04	0	0	36.5	-0.06	2.15	0.05	11.96	0.04
2.Regional	Septicemia	7.94	0.96	28.69	1.81	4.68	0.96	13.67	1.17	1.6	0.04	8.94	0.23	1.27	0.15	4.58	0.15	1.17	0.14	4.24	0.15	0.55	0.01	3.08	-0.61	1.02	0.38	2.23	0.08	1.36	0.79	2.18	0.36
2.Regional	Diabetes Mellitus	5.81#	1.58	14.87	3.43	0.57	0.01	3.16	-0.38	2.92	0.95	6.8	2.03	1.8	0.78	3.55	1.22	1.03	0.33	2.39	0.06	2.76#	1.51	4.63	6.75	1.06	0.58	1.77	0.44	1.60#	1.19	2.11	1.53
2.Regional	Alzheimers	0	0	677.99	-0.01	0	0	206.69	-0.01	0	0	173.65	-0.01	0	0	36.84	-0.03	0	0	16.6	-0.11	0	0	8.12	-0.34	0.69	0.28	1.41	-1.84	0.64	0.26	1.31	-0.32
2.Regional	Respiratory disease	1.3	0.03	7.23	0.24	3.58#	1.44	7.37	2.5	1.05	0.13	3.81	0.06	1.49	0.64	2.93	0.9	0.87	0.32	1.89	-0.47	1.28	0.64	2.29	1.81	0.8	0.52	1.16	-3.96	1.04	0.8	1.34	0.2
2.Regional	Pneumonia and Influenza	0	0	9.74	-0.39	2.31	0.28	8.36	0.56	2.65	0.32	9.58	0.77	1.15	0.14	4.15	0.09	1.13	0.14	4.09	0.12	1.63	0.34	4.77	0.88	0.42	0.09	1.22	-2.42	0.96	0.53	1.61	-0.04
2.Regional	Chronic Obstructive Pulmonary Disease and Allied Cond	2.55	0.06	14.23	0.63	4.57#	1.49	10.68	1.94	0	0	3.23	-0.71	1.65	0.6	3.59	0.81	0.78	0.21	1.99	-0.59	1.18	0.51	2.33	0.93	0.9	0.58	1.34	-1.55	1.07	0.79	1.42	0.25
2.Regional	Digestive disease	1.54	0.19	5.57	0.73	1	0.21	2.91	0	1.12	0.23	3.27	0.2	1.55	0.71	2.94	1.1	1.46	0.59	3.02	1.13	0.55	0.07	2	-1.21	1.32	0.53	2.71	0.97	1.25	0.86	1.75	0.52
2.Regional	Stomach and Duodenal Ulcers	20.25	0.51	112.81	0.99	0	0	32.54	-0.06	0	0	37.54	-0.06	8.84#	1.07	31.95	0.61	0	0	17.03	-0.11	0	0	18.67	-0.15	0	0	7.5	-0.28	2.15	0.44	6.29	0.13
2.Regional	Chronic Liver Disease and Cirrhosis	0.8	0.02	4.47	-0.26	1.04	0.21	3.03	0.05	1.16	0.24	3.39	0.26	1.25	0.5	2.58	0.49	1.53	0.62	3.16	1.24	0.59	0.07	2.12	-1.06	1.45	0.58	2.99	1.25	1.2	0.81	1.71	0.39
2.Regional	Kidney disease	0	0	15.3	-0.25	4.97#	1.03	14.53	1.19	1.74	0.04	9.68	0.26	4.73#	1.9	9.75	1.9	1.19	0.14	4.3	0.16	0.52	0.01	2.92	-0.68	2.33#	1.35	3.72	5.56	2.25#	1.53	3.19	1.37
2.Regional	Suicide, accidents and homicide	1.47	0.67	2.8	3	1.25	0.71	2.02	1.56	1.54	0.88	2.5	3.46	1.24	0.78	1.86	1.51	1.64#	1	2.54	4	1.4	0.7	2.5	2.37	0.99	0.53	1.7	-0.04	1.33#	1.09	1.61	2.15
2.Regional	Accidents and Adverse Effects	1.08	0.29	2.77	0.31	0.76	0.28	1.65	-0.96	1.83	0.95	3.2	3.37	1.43	0.83	2.28	1.74	1.63	0.87	2.78	2.56	1.5	0.65	2.95	2.01	0.8	0.34	1.57	-1.18	1.27	0.99	1.61	1.16
2.Regional	Suicide and Self-Inflicted Injury	2.58	0.7	6.61	2.54	2.72#	1.24	5.16	2.82	1.46	0.4	3.75	0.78	1.2	0.44	2.61	0.34	1.52	0.49	3.54	0.87	1.45	0.3	4.24	0.71	1.92	0.62	4.49	1.38	1.75#	1.23	2.42	1.23
2.Regional	Homicide and Legal Intervention	1.16	0.03	6.47	0.14	0.63	0.02	3.49	-0.3	0	0	3.32	-0.69	0	0	2.22	-0.57	2.28	0.28	8.24	0.57	0	0	7.99	-0.35	0	0	8.73	-0.24	0.57	0.16	1.46	-0.24
2.Regional	Other cause of death	3.24#	1.67	5.65	8.59	1.76	0.98	2.89	3.2	3.30#	2.13	4.87	10.76	1.97#	1.35	2.76	5.58	1.09	0.64	1.75	0.72	1.81#	1.19	2.63	9.13	1.29#	1.01	1.62	9.35	1.63#	1.41	1.87	6.24
3.Distant	Colonrectal cancer	7,394.15#	7097.81	7699.68	4529.79	6,351.97#	6124.15	6586.1	4643.05	2,881.48#	2673.68	3101.13	2552.04	747.60#	662.88	840.15	881.17	93.88#	61.87	136.59	162.2	38.39#	17.55	72.87	93.08	4.63	0.56	16.72	14.97	2,676.50#	2610.86	2743.38	2987.42
3.Distant	Other cancer	713.30#	685.63	741.81	4830.93	631.27#	609.15	654	4857.73	295.61#	274.91	317.45	2701.53	74.61#	66.43	83.51	932.26	11.68#	8.26	16.03	210.98	4.32#	2.23	7.55	97.96	1.11	0.41	2.42	5.85	253.42#	247.39	259.57	3156.51
3.Distant	CVD	5.62#	3.48	8.59	33.37	3.63#	2.15	5.74	20.65	1.22	0.25	3.56	1.92	0.82	0.17	2.4	-2.05	2.57#	1.03	5.29	25.96	1.79	0.49	4.57	18.7	1.21	0.44	2.63	9.93	2.51#	1.92	3.21	17.65
3.Distant	Diseases of Heart	4.94#	2.77	8.15	23.13	3.23#	1.72	5.52	14.21	0.5	0.01	2.77	-3.62	0.67	0.08	2.41	-3.1	3.16#	1.27	6.51	29.04	1.67	0.34	4.88	12.79	1.58	0.58	3.45	21.12	2.37#	1.74	3.15	12.85
3.Distant	Hypertension without Heart Disease	12.73	0.32	70.93	1.78	8.33	0.21	46.44	1.39	0	0	57.53	-0.23	0	0	38.28	-0.3	0	0	48.07	-0.47	0	0	56.12	-0.7	0	0	21.39	-1.65	2.97	0.36	10.72	0.63
3.Distant	Cerebrovascular Diseases	9.61#	3.12	22.41	8.66	5.93#	1.62	15.19	5.27	6.16	0.75	22.25	6.01	0	0	7.92	-1.46	0	0	10.53	-2.13	3.3	0.08	18.38	7.4	0	0	4.47	-7.88	3.46#	1.79	6.05	4.04
3.Distant	Atherosclerosis	0	0	318.08	-0.02	0	0	236.49	-0.02	0	0	463.83	-0.03	0	0	271.43	-0.04	0	0	308.91	-0.07	0	0	314.31	-0.12	0	0	115.17	-0.31	0	0	35.32	-0.05
3.Distant	Aortic Aneurysm and Dissection	0	0	64.69	-0.11	0	0	47.54	-0.12	0	0	98.07	-0.13	0	0	67.39	-0.17	0	0	87.54	-0.26	0	0	98.44	-0.4	0	0	46.18	-0.76	0	0	9.55	-0.18
3.Distant	Other Diseases of Arteries, Arterioles, Capillaries	0	0	110.8	-0.06	0	0	87.24	-0.07	0	0	177.93	-0.07	31.32	0.79	174.48	3.03	0	0	136.86	-0.16	0	0	145.86	-0.27	0	0	59.36	-0.59	4.12	0.1	22.96	0.36
3.Distant	Infection	24.99#	6.81	63.97	7.42	17.44#	4.75	44.64	5.97	16.75#	2.03	60.5	6.74	11.22#	1.36	40.53	5.7	7.22	0.18	40.24	5.23	0	0	31.16	-1.26	0	0	13.39	-2.63	10.66#	5.68	18.23	5.58
3.Distant	Tuberculosis	0	0	223.05	-0.03	0	0	226.95	-0.03	0	0	599.58	-0.02	0	0	491.76	-0.02	0	0	825.36	-0.03	0	0	1203.09	-0.03	0	0	727.86	-0.05	0	0	62.47	-0.03
3.Distant	Septicemia	27.86#	7.59	71.34	7.45	18.76#	5.11	48.05	6	17.66#	2.14	63.79	6.77	11.71#	1.42	42.31	5.72	7.46	0.19	41.58	5.26	0	0	31.99	-1.22	0	0	13.64	-2.58	11.20#	5.96	19.16	5.61
3.Distant	Diabetes Mellitus	2.61	0.07	14.54	1.19	0	0	6.54	-0.89	3.34	0.08	18.64	2.51	0	0	8.07	-1.43	0	0	10.25	-2.19	0	0	12.06	-3.25	3.18	0.39	11.49	13.09	1.33	0.36	3.42	0.47
3.Distant	Alzheimers	0	0	1236.02	-0.01	0	0	637.67	-0.01	0	0	915.67	-0.01	0	0	345.83	-0.03	0	0	216.03	-0.1	0	0	131.82	-0.3	6.22	0.75	22.46	16.03	5.13	0.62	18.51	0.76
3.Distant	Respiratory disease	9.63#	2.62	24.65	6.93	3.38	0.41	12.19	2.23	3.1	0.08	17.29	2.43	3.63	0.44	13.11	4.53	0	0	7.22	-3.1	0	0	7.12	-5.5	1.35	0.16	4.87	4.92	2.50#	1.25	4.48	3.13
3.Distant	Pneumonia and Influenza	14.91#	3.08	43.58	5.41	7.85	0.95	28.36	2.76	0	0	30.09	-0.44	0	0	21.07	-0.55	0	0	28.34	-0.79	0	0	33.03	-1.19	0	0	12.4	-2.84	3.87#	1.26	9.02	1.76
3.Distant	Chronic Obstructive Pulmonary Disease and Allied Cond	4.67	0.12	26	1.52	0	0	10.92	-0.53	5.01	0.13	27.89	2.87	5.32	0.64	19.21	5.08	0	0	9.68	-2.31	0	0	9.07	-4.32	1.69	0.2	6.09	7.77	1.93	0.71	4.21	1.37
3.Distant	Digestive disease	2.94	0.36	10.63	2.55	0	0	4.12	-1.42	0	0	8.13	-1.63	1.62	0.04	9	1.19	0	0	9.75	-2.3	0	0	15.43	-2.54	0	0	12.26	-2.87	0.84	0.17	2.46	-0.27
3.Distant	Stomach and Duodenal Ulcers	38.83	0.98	216.36	1.88	0	0	116.81	-0.05	0	0	248.46	-0.05	0	0	172.61	-0.07	0	0	241.06	-0.09	0	0	314.58	-0.12	0	0	164.67	-0.21	6.99	0.18	38.97	0.41
3.Distant	Chronic Liver Disease and Cirrhosis	1.53	0.04	8.52	0.67	0	0	4.27	-1.37	0	0	8.41	-1.57	1.67	0.04	9.32	1.26	0	0	10.16	-2.2	0	0	16.23	-2.41	0	0	13.24	-2.66	0.58	0.07	2.11	-0.67
3.Distant	Kidney disease	36.27#	11.78	84.64	9.4	10.07#	1.22	36.37	2.85	9.83	0.25	54.75	3.22	0	0	23.96	-0.48	7.8	0.2	43.45	5.29	0	0	31.3	-1.25	0	0	11.49	-3.07	7.76#	3.55	14.74	3.71
3.Distant	Suicide, accidents and homicide	0.61	0.07	2.19	-2.5	1.47	0.54	3.2	3.03	1.08	0.13	3.91	0.55	1.91	0.52	4.9	5.97	0.97	0.02	5.43	-0.16	0	0	6.74	-5.81	2.95	0.36	10.64	12.62	1.25	0.73	2.01	1.63
3.Distant	Accidents and Adverse Effects	0.5	0.01	2.77	-1.95	1.17	0.24	3.42	0.69	1.69	0.2	6.1	2.92	2.22	0.46	6.49	5.16	0	0	5.45	-4.11	0	0	9.92	-3.95	3.95	0.48	14.28	14.27	1.27	0.63	2.27	1.11
3.Distant	Suicide and Self-Inflicted Injury	1.21	0.03	6.73	0.33	2.87	0.59	8.37	3.09	0	0	7.58	-1.75	1.77	0.04	9.84	1.36	0	0	13.26	-1.69	0	0	25.53	-1.53	0	0	25.28	-1.39	1.43	0.46	3.34	0.71
3.Distant	Homicide and Legal Intervention	0	0	8.07	-0.88	0	0	7.83	-0.75	0	0	21.18	-0.62	0	0	21.18	-0.54	14.2	0.36	79.12	5.64	0	0	120.2	-0.33	0	0	136.13	-0.26	0.71	0.02	3.97	-0.19
3.Distant	Other cause of death	13.35#	8.8	19.43	48.28	6.71#	3.98	10.61	24.25	3.79#	1.23	8.84	13.2	5.55#	2.66	10.21	25.65	0.81	0.02	4.52	-1.41	2.08	0.25	7.5	11.01	1.25	0.26	3.66	5.77	5.31#	4.11	6.76	25.38
	Excess risk is per 10,000.
	Confidence intervals are 95%.
	# P < 0.05
