# Supplementary material for: Causes of death among early-onset colorectal cancer population in the United States: a large population-based study
Source: Front Oncol. 2023 Apr 24;13:1094493. doi: 10.3389/fonc.2023.1094493 (PMC10166590; doi:10.3389/fonc.2023.1094493)
Supplement: Supplementary file 7 [file DataSheet_7.xlsx]

## Sheet: Sheet1
Table S8. SMR and AER in different treatment groups
Surgery	Causes of death	2-11 months	2-11 months	2-11 months	2-11 months	12-35 months	12-35 months	12-35 months	12-35 months	36-59 months	36-59 months	36-59 months	36-59 months	60-119 months	60-119 months	60-119 months	60-119 months	120-179 months	120-179 months	120-179 months	120-179 months	180-239 months	180-239 months	180-239 months	180-239 months	240+ months	240+ months	240+ months	240+ months	Total	Total	Total	Total
		SMR	CI Lower	CI Upper	Excess Risk	SMR	CI Lower	CI Upper	Excess Risk	SMR	CI Lower	CI Upper	Excess Risk	SMR	CI Lower	CI Upper	Excess Risk	SMR	CI Lower	CI Upper	Excess Risk	SMR	CI Lower	CI Upper	Excess Risk	SMR	CI Lower	CI Upper	Excess Risk	SMR	CI Lower	CI Upper	Excess Risk
1.Surgery yes	Colorectal cancer	1,427.29#	1366.79	1489.77	858.27	1,257.96#	1221	1295.75	927.55	570.27#	544.83	596.6	513.64	158.95#	150.74	167.49	204.08	19.91#	17.19	22.93	38.24	6.88#	5.32	8.75	17.32	2.18#	1.63	2.87	6.2	168.84#	165.56	172.17	332.33
1.Surgery yes	Other cancer	137.77#	132.11	143.62	906.42	120.87#	117.4	124.42	962.17	55.40#	52.99	57.9	530.69	15.57#	14.79	16.37	206.02	2.29#	2.01	2.59	29.41	0.81#	0.66	1	-6.38	0.50#	0.43	0.59	-31.73	15.56#	15.27	15.86	334.6
1.Surgery yes	CVD	2.47#	1.78	3.34	10.26	1.32	0.98	1.73	2.61	1.36#	1.01	1.81	3.5	1.26#	1.03	1.51	3.33	1.14	0.94	1.38	2.81	1.1	0.9	1.33	2.84	0.99	0.89	1.11	-0.36	1.14#	1.06	1.22	3.12
1.Surgery yes	Diseases of Heart	2.75#	1.94	3.77	9.91	1.3	0.93	1.76	1.99	1.39	0.99	1.89	3.04	1.25#	1.01	1.54	2.73	1.16	0.94	1.43	2.64	1.1	0.88	1.36	2.34	1.01	0.89	1.15	0.58	1.16#	1.07	1.26	2.86
1.Surgery yes	Hypertension without Heart Disease	0	0	10.71	-0.14	1.22	0.03	6.8	0.04	1.29	0.03	7.17	0.06	0.48	0.01	2.68	-0.16	2.1	0.68	4.9	0.55	1.18	0.24	3.44	0.14	0.89	0.41	1.69	-0.25	1.05	0.64	1.62	0.03
1.Surgery yes	Cerebrovascular Diseases	1.27	0.26	3.72	0.26	1.54	0.66	3.03	0.59	1.51	0.61	3.12	0.65	1.41	0.81	2.29	0.68	1.01	0.52	1.76	0.01	1.12	0.61	1.88	0.45	0.97	0.72	1.29	-0.3	1.11	0.91	1.34	0.35
1.Surgery yes	Atherosclerosis	0	0	70.03	-0.02	0	0	28.42	-0.03	0	0	29.37	-0.03	0	0	10.1	-0.05	0	0	8.05	-0.1	0	0	6.94	-0.16	0.46	0.01	2.55	-0.27	0.26	0.01	1.45	-0.09
1.Surgery yes	Aortic Aneurysm and Dissection	3.88	0.1	21.59	0.3	0	0	6.38	-0.12	0	0	7.15	-0.14	0.75	0.02	4.17	-0.05	0	0	2.42	-0.32	1.19	0.14	4.28	0.1	0.41	0.05	1.49	-0.64	0.56	0.2	1.21	-0.16
1.Surgery yes	Other Diseases of Arteries, Arterioles, Capillaries	0	0	24.06	-0.06	2.99	0.08	16.68	0.14	0	0	12.58	-0.08	2.6	0.32	9.41	0.18	1.08	0.03	6.04	0.02	0.94	0.02	5.26	-0.02	1.63	0.6	3.55	0.52	1.53	0.76	2.73	0.13
1.Surgery yes	Infection	8.33#	3.06	18.13	2.17	5.48#	2.51	10.4	1.56	2.65	0.72	6.8	0.68	2.06	0.89	4.06	0.6	1.16	0.38	2.72	0.15	0.66	0.14	1.92	-0.48	1.05	0.6	1.7	0.16	1.60#	1.19	2.1	0.63
1.Surgery yes	Tuberculosis	0	0	48.73	-0.03	0	0	25.5	-0.03	0	0	33.48	-0.03	0	0	17	-0.03	5.73	0.14	31.9	0.17	0	0	26.98	-0.04	0	0	13.96	-0.06	0.89	0.02	4.96	0
1.Surgery yes	Septicemia	9.31#	3.42	20.26	2.2	6.01#	2.75	11.41	1.59	2.86	0.78	7.33	0.71	2.18	0.94	4.3	0.63	0.97	0.26	2.49	-0.02	0.68	0.14	1.98	-0.44	1.06	0.61	1.73	0.22	1.62#	1.21	2.14	0.64
1.Surgery yes	Diabetes Mellitus	4.57#	1.97	9.01	2.57	1.47	0.54	3.19	0.4	2.35#	1.07	4.45	1.41	1.55	0.89	2.52	0.83	1.27	0.71	2.1	0.67	1.77#	1.11	2.68	2.94	0.94	0.64	1.33	-0.44	1.38#	1.13	1.67	0.99
1.Surgery yes	Alzheimers	0	0	267.42	-0.01	0	0	88.23	-0.01	0	0	76.57	-0.01	4.24	0.11	23.62	0.11	0	0	6.82	-0.11	0	0	3.34	-0.34	1.09	0.72	1.57	0.5	1.04	0.7	1.5	0.04
1.Surgery yes	Respiratory disease	2.11	0.58	5.4	0.86	3.34#	1.87	5.51	2.23	0.94	0.25	2.39	-0.08	1.34	0.78	2.15	0.64	1.37	0.87	2.05	1.3	1.05	0.66	1.58	0.3	0.82	0.64	1.04	-3.46	1.06	0.9	1.24	0.28
1.Surgery yes	Pneumonia and Influenza	3.26	0.67	9.52	0.85	3.56#	1.43	7.33	1.07	1.77	0.36	5.17	0.36	1.23	0.4	2.86	0.13	1.39	0.51	3.04	0.36	1.55	0.62	3.19	0.76	0.7	0.38	1.21	-1.22	1.22	0.89	1.64	0.27
1.Surgery yes	Chronic Obstructive Pulmonary Disease and Allied Cond	1.03	0.03	5.72	0.01	3.17#	1.37	6.25	1.16	0.39	0.01	2.16	-0.43	1.4	0.72	2.45	0.5	1.36	0.79	2.18	0.94	0.91	0.51	1.5	-0.46	0.85	0.65	1.1	-2.23	1	0.83	1.21	0.01
1.Surgery yes	Digestive disease	1.26	0.34	3.23	0.34	1.89#	1.01	3.24	1.3	1.16	0.47	2.39	0.26	1.92#	1.25	2.81	1.82	1.04	0.54	1.81	0.09	0.79	0.32	1.62	-0.58	1.32	0.78	2.09	0.98	1.37#	1.09	1.68	0.77
1.Surgery yes	Stomach and Duodenal Ulcers	8.47	0.21	47.19	0.36	0	0	14.48	-0.05	0	0	16.7	-0.06	3.77	0.46	13.61	0.22	0	0	6.99	-0.11	0	0	7.57	-0.15	0.79	0.02	4.42	-0.06	1.18	0.32	3.01	0.02
1.Surgery yes	Chronic Liver Disease and Cirrhosis	0.98	0.2	2.87	-0.02	1.97#	1.05	3.36	1.35	1.21	0.48	2.48	0.32	1.84#	1.18	2.74	1.61	1.09	0.56	1.9	0.2	0.83	0.34	1.72	-0.43	1.37	0.8	2.2	1.04	1.38#	1.1	1.71	0.75
1.Surgery yes	Kidney disease	6.55#	1.78	16.77	1.39	5.72#	2.47	11.27	1.4	3.89#	1.26	9.08	1.01	3.50#	1.81	6.11	1.25	1.73	0.69	3.56	0.62	0.86	0.23	2.2	-0.2	1.49	0.99	2.15	2.05	1.98#	1.54	2.51	1.12
1.Surgery yes	Suicide, accidents and homicide	0.9	0.49	1.5	-0.67	1.32	0.94	1.8	2.07	1.45#	1	2.02	2.87	1.08	0.8	1.44	0.53	1.46#	1.05	1.96	2.83	1.03	0.63	1.59	0.17	0.91	0.62	1.3	-0.65	1.17#	1.02	1.33	1.11
1.Surgery yes	Accidents and Adverse Effects	0.73	0.29	1.5	-1.06	0.9	0.53	1.45	-0.38	1.49	0.93	2.25	1.97	1.08	0.73	1.54	0.33	1.24	0.79	1.85	0.97	1.14	0.64	1.88	0.56	0.96	0.62	1.42	-0.22	1.08	0.91	1.28	0.35
1.Surgery yes	Suicide and Self-Inflicted Injury	1.27	0.41	2.96	0.43	2.57#	1.57	3.98	2.59	1.46	0.67	2.77	0.77	1.11	0.59	1.9	0.19	1.87#	1.05	3.09	1.47	0.97	0.32	2.27	-0.04	0.88	0.32	1.93	-0.18	1.48#	1.16	1.86	0.78
1.Surgery yes	Homicide and Legal Intervention	0.95	0.12	3.44	-0.04	0.82	0.17	2.38	-0.14	1.18	0.24	3.46	0.13	1.01	0.28	2.59	0.01	1.85	0.51	4.75	0.39	0	0	3.19	-0.35	0	0	3.3	-0.25	0.96	0.55	1.56	-0.02
1.Surgery yes	Other cause of death	3.66#	2.53	5.11	10.14	2.12#	1.53	2.87	4.7	2.93#	2.17	3.86	8.98	2.04#	1.62	2.54	5.98	1.22	0.89	1.62	1.73	1.61#	1.23	2.08	6.88	1.19#	1.02	1.39	6.32	1.59#	1.45	1.74	5.96
2.Not surgery	Colonrectal cancer	7,431.90#	6983.62	7901.41	4521.78	4,713.43#	4414.54	5027.24	3395.72	1,180.73#	998.76	1386.27	1013.17	141.40#	101.02	192.55	164.5	12.67#	2.61	37.03	19.88	5.05	0.13	28.14	9.69	3.42	0.09	19.04	8.66	1,457.38#	1396.32	1520.41	1798.73
2.Not surgery	Other cancer	827.21#	779.64	876.93	4975.67	522.00#	490.22	555.3	3683.12	129.59#	110.57	150.94	1114.25	18.11#	13.6	23.63	211.31	3.04#	1.31	5.99	38.63	0.87	0.11	3.13	-3.68	0.27	0.01	1.53	-32.37	146.53#	140.68	152.56	1971.2
2.Not surgery	CVD	7.79#	4.03	13.61	46.2	4.81#	2.31	8.84	29.08	1.52	0.18	5.51	4.68	1.43	0.39	3.66	4.99	1.31	0.27	3.82	5.07	1.54	0.32	4.51	12.77	1.55	0.5	3.62	21.73	2.57#	1.83	3.51	20
2.Not surgery	Diseases of Heart	5.60#	2.25	11.54	25.39	5.32#	2.43	10.1	26.84	1.87	0.23	6.75	6.32	1.31	0.27	3.84	2.97	1.61	0.33	4.69	8.15	1.28	0.16	4.63	5.32	1.21	0.25	3.53	6.29	2.38#	1.59	3.41	14.1
2.Not surgery	Hypertension without Heart Disease	24.8	0.63	138.17	4.24	0	0	63.63	-0.21	0	0	103.34	-0.24	0	0	46.19	-0.33	0	0	54.05	-0.49	0	0	59.19	-0.75	0	0	31.91	-1.41	2.17	0.06	12.11	0.45
2.Not surgery	Cerebrovascular Diseases	19.41#	5.29	49.69	16.76	3.66	0.09	20.38	2.67	0	0	21.78	-1.15	2.81	0.07	15.66	2.67	0	0	12.69	-2.09	3.86	0.1	21.49	8.95	3.9	0.47	14.1	18.2	4.35#	1.99	8.27	5.82
2.Not surgery	Atherosclerosis	0	0	876.92	-0.02	0	0	619.08	-0.02	0	0	897.33	-0.03	0	0	368.97	-0.04	0	0	386.12	-0.07	0	0	407.64	-0.11	0	0	197.1	-0.23	0	0	59.89	-0.05
2.Not surgery	Aortic Aneurysm and Dissection	0	0	139.2	-0.12	0	0	105.26	-0.13	0	0	177.11	-0.14	0	0	86.02	-0.18	0	0	102.36	-0.26	0	0	117.8	-0.38	0	0	73.05	-0.62	0	0	15.17	-0.2
2.Not surgery	Other Diseases of Arteries, Arterioles, Capillaries	0	0	290.23	-0.06	0	0	218.64	-0.06	0	0	347.67	-0.07	0	0	151.4	-0.1	0	0	165.54	-0.16	0	0	173	-0.26	0	0	90.83	-0.5	0	0	24.79	-0.12
2.Not surgery	Infection	40.35#	8.32	117.93	12.92	38.96#	10.61	99.74	14.31	31.51#	3.82	113.84	13.18	14.26#	1.73	51.51	7.7	0	0	31.21	-0.85	0	0	34.86	-1.28	5.29	0.13	29.45	9.92	15.11#	7.81	26.4	9.41
2.Not surgery	Tuberculosis	0	0	689.12	-0.02	0	0	643.9	-0.02	0	0	1118.7	-0.02	0	0	688.21	-0.02	0	0	1033.6	-0.03	0	0	1432.98	-0.03	0	0	1264.14	-0.04	0	0	128.08	-0.02
2.Not surgery	Septicemia	43.48#	8.97	127.08	12.94	41.26#	11.24	105.64	14.33	33.24#	4.03	120.08	13.2	14.83#	1.8	53.56	7.73	0	0	32.18	-0.82	0	0	35.73	-1.25	5.37	0.14	29.91	9.96	15.68#	8.1	27.4	9.44
2.Not surgery	Diabetes Mellitus	5.53	0.14	30.81	3.62	0	0	14.42	-0.94	0	0	23.03	-1.09	5.55	0.67	20.04	6.79	0	0	11.86	-2.24	0	0	13.42	-3.32	2.31	0.06	12.86	6.93	2.02	0.55	5.18	1.7
2.Not surgery	Alzheimers	0	0	2625	-0.01	0	0	1454.46	-0.01	0	0	1862.55	-0.01	0	0	442.32	-0.03	0	0	257.12	-0.1	0	0	153.58	-0.29	0	0	20.97	-2.15	0	0	16.14	-0.19
2.Not surgery	Respiratory disease	22.95#	6.25	58.76	16.9	4.02	0.1	22.37	2.76	0	0	22.23	-1.13	4.75	0.58	17.17	6.54	2.38	0.06	13.27	4.17	0	0	8.58	-5.2	1.04	0.03	5.79	0.47	3.19#	1.46	6.06	5.19
2.Not surgery	Pneumonia and Influenza	36.68#	7.56	107.2	12.89	0	0	34.79	-0.39	0	0	56.89	-0.44	7.49	0.19	41.75	3.59	0	0	34.12	-0.78	0	0	39.07	-1.14	5.47	0.14	30.47	10	6.48#	2.1	15.12	3.55
2.Not surgery	Chronic Obstructive Pulmonary Disease and Allied Cond	10.81	0.27	60.23	4.01	6.99	0.18	38.95	3.15	0	0	36.48	-0.69	3.48	0.09	19.39	2.95	3.21	0.08	17.86	4.95	0	0	10.99	-4.05	0	0	4.74	-9.53	1.95	0.53	5	1.64
2.Not surgery	Digestive disease	13.93#	3.79	35.66	16.4	0	0	9.7	-1.4	4.29	0.11	23.88	5.22	4.36	0.53	15.74	6.38	0	0	11.46	-2.32	0	0	17.34	-2.57	0	0	15.57	-2.9	3.28#	1.32	6.77	4.09
2.Not surgery	Stomach and Duodenal Ulcers	102.28#	2.59	569.88	4.37	0	0	294.82	-0.05	0	0	476.41	-0.05	0	0	232.13	-0.07	0	0	296.46	-0.09	0	0	378.34	-0.12	0	0	249.7	-0.18	12.06	0.31	67.22	0.77
2.Not surgery	Chronic Liver Disease and Cirrhosis	10.81#	2.23	31.6	12.02	0	0	10.03	-1.35	4.43	0.11	24.7	5.27	4.51	0.55	16.31	6.45	0	0	11.92	-2.23	0	0	18.17	-2.45	0	0	16.6	-2.72	2.93#	1.07	6.37	3.32
2.Not surgery	Kidney disease	60.98#	16.62	156.15	17.38	10.95	0.28	61.04	3.34	0	0	66.19	-0.38	0	0	29.36	-0.52	0	0	33.15	-0.8	0	0	33.98	-1.31	4.72	0.12	26.31	9.64	7.79#	2.86	16.96	4.39
2.Not surgery	Suicide, accidents and homicide	2.48	0.67	6.34	10.53	3.09#	1.13	6.72	14.89	0.96	0.02	5.34	-0.29	1.77	0.36	5.16	5.39	1.05	0.03	5.83	0.31	0	0	6.72	-6.63	1.79	0.05	9.96	5.39	1.91#	1.09	3.11	6.41
2.Not surgery	Accidents and Adverse Effects	1	0.03	5.56	-0.01	4.10#	1.33	9.56	13.88	0	0	5.61	-4.48	1.83	0.22	6.62	3.76	0	0	5.9	-4.5	0	0	10.01	-4.45	2.48	0.06	13.82	7.3	1.68	0.77	3.18	3.05
2.Not surgery	Suicide and Self-Inflicted Injury	7.51#	1.55	21.96	11.49	2.05	0.05	11.4	1.88	3.76	0.1	20.96	5	2.26	0.06	12.61	2.31	0	0	14.36	-1.85	0	0	25.77	-1.73	0	0	28.94	-1.56	2.83#	1.04	6.15	3.26
2.Not surgery	Homicide and Legal Intervention	0	0	17.21	-0.95	0	0	15.75	-0.86	0	0	30.93	-0.81	0	0	22.28	-0.69	13.57	0.34	75.6	6.67	0	0	99.14	-0.45	0	0	128.84	-0.35	1.15	0.03	6.38	0.11
2.Not surgery	Other cause of death	19.90#	11.79	31.45	75.5	7.63#	3.49	14.48	28.71	1.42	0.04	7.94	2.03	2.14	0.44	6.26	6.63	3.79#	1.03	9.69	21.18	3.49	0.72	10.2	25.86	1.25	0.15	4.51	4.86	5.19#	3.71	7.07	27.12
	Excess risk is per 10,000.
	Confidence intervals are 95%.
	# P < 0.05
