# Supplementary material for: Causes of death among early-onset colorectal cancer population in the United States: a large population-based study
Source: Front Oncol. 2023 Apr 24;13:1094493. doi: 10.3389/fonc.2023.1094493 (PMC10166590; doi:10.3389/fonc.2023.1094493)
Supplement: Supplementary file 8 [file DataSheet_8.xlsx]

## Sheet: Sheet1
Table S9. SMR and AER in different year of diagnosis groups
Year of diagnosis	Causes of death	2-11 months	2-11 months	2-11 months	2-11 months	12-35 months	12-35 months	12-35 months	12-35 months	36-59 months	36-59 months	36-59 months	36-59 months	60-119 months	60-119 months	60-119 months	60-119 months	120-179 months	120-179 months	120-179 months	120-179 months	180-239 months	180-239 months	180-239 months	180-239 months	240+ months	240+ months	240+ months	240+ months	Total	Total	Total	Total
		SMR	CI Lower	CI Upper	Excess Risk	SMR	CI Lower	CI Upper	Excess Risk	SMR	CI Lower	CI Upper	Excess Risk	SMR	CI Lower	CI Upper	Excess Risk	SMR	CI Lower	CI Upper	Excess Risk	SMR	CI Lower	CI Upper	Excess Risk	SMR	CI Lower	CI Upper	Excess Risk	SMR	CI Lower	CI Upper	Excess Risk
1975-1983	Colorectal cancer	3,128.13#	2899.37	3370.13	2325.18	1,739.48#	1623.68	1861.35	1583.21	656.03#	583.42	735.19	713.32	154.34#	134.4	176.41	245.79	14.24#	9.46	20.58	33.49	6.43#	3.75	10.3	19.81	2.33#	1.59	3.29	8.47	101.42#	97.14	105.83	363.48
1975-1983	Other cancer	271.03#	251.94	291.19	2501.53	152.06#	142.24	162.36	1676.99	58.68#	52.44	65.47	761.54	14.77#	12.96	16.77	256.4	2.11#	1.55	2.81	31.85	1.05	0.72	1.5	2.18	0.57#	0.46	0.7	-32.4	9.72#	9.33	10.12	368.51
1975-1983	CVD	2.75#	1.26	5.23	19.27	2.09#	1.14	3.5	13.78	1.86	0.93	3.33	12.29	1.47	0.94	2.19	8.89	1.1	0.7	1.65	2.73	1.32	0.92	1.83	12.04	1.03	0.89	1.18	2.26	1.15#	1.03	1.29	7.2
1975-1983	Diseases of Heart	2.58#	1.04	5.31	14.4	2.31#	1.23	3.96	13.96	2.01	0.96	3.69	12.12	1.45	0.89	2.24	7.17	1.2	0.74	1.84	4.54	1.39	0.94	1.97	12	1.05	0.89	1.23	3.42	1.20#	1.06	1.36	7.37
1975-1983	Hypertension without Heart Disease	0	0	136.24	-0.09	0	0	68.01	-0.1	0	0	75.7	-0.12	0	0	25.47	-0.17	0	0	16.4	-0.29	0	0	9.5	-0.54	1.13	0.45	2.32	0.37	0.99	0.4	2.03	-0.02
1975-1983	Cerebrovascular Diseases	4.48	0.54	16.18	5.22	1.13	0.03	6.32	0.22	1.35	0.03	7.5	0.62	1.54	0.32	4.51	1.22	0.8	0.1	2.91	-0.63	1.14	0.31	2.93	0.7	0.99	0.68	1.39	-0.11	1.06	0.78	1.42	0.48
1975-1983	Atherosclerosis	0	0	307.18	-0.04	0	0	131.8	-0.05	0	0	134.68	-0.07	0	0	41.53	-0.1	0	0	27.02	-0.18	0	0	18	-0.28	0.63	0.02	3.53	-0.27	0.48	0.01	2.68	-0.19
1975-1983	Aortic Aneurysm and Dissection	0	0	127.88	-0.1	0	0	58.4	-0.12	0	0	62.45	-0.14	4.88	0.12	27.19	0.91	0	0	10.23	-0.46	1.73	0.04	9.61	0.58	0.32	0.01	1.76	-1	0.67	0.14	1.97	-0.25
1975-1983	Other Diseases of Arteries, Arterioles, Capillaries	0	0	100.36	-0.12	0	0	55.31	-0.13	0	0	73.99	-0.12	0	0	28.21	-0.15	0	0	18.83	-0.25	0	0	12.14	-0.42	0.87	0.11	3.15	-0.14	0.65	0.08	2.35	-0.19
1975-1983	Infection	31.47#	3.81	113.67	6.51	7.6	0.19	42.35	1.64	0	0	30.09	-0.3	0	0	10.18	-0.42	0	0	7.41	-0.64	1.27	0.03	7.06	0.29	1.01	0.46	1.92	0.06	1.2	0.64	2.05	0.37
1975-1983	Tuberculosis	0	0	156.1	-0.08	0	0	86.26	-0.08	0	0	114.12	-0.08	0	0	52.03	-0.08	0	0	55.49	-0.09	0	0	66.71	-0.08	0	0	22.39	-0.08	0	0	8.09	-0.08
1975-1983	Septicemia	50.09#	6.07	180.96	6.59	11.26	0.29	62.75	1.72	0	0	40.87	-0.22	0	0	12.66	-0.34	0	0	8.55	-0.56	1.36	0.03	7.59	0.37	1.03	0.47	1.96	0.13	1.25	0.67	2.14	0.45
1975-1983	Diabetes Mellitus	6.15	0.16	34.24	2.81	0	0	10.86	-0.64	3.18	0.08	17.72	1.65	2.95	0.61	8.63	2.28	0	0	2.13	-2.23	1.41	0.38	3.6	1.59	0.78	0.43	1.28	-2.01	0.93	0.6	1.39	-0.3
1975-1983	Alzheimers	0	0	3989.73	0	0	0	1344.24	-0.01	0	0	1042.03	-0.01	42.00#	1.06	234.02	1.12	0	0	58.05	-0.08	0	0	20.49	-0.25	1.06	0.66	1.63	0.58	1.1	0.69	1.66	0.34
1975-1983	Respiratory disease	0	0	12.97	-0.96	8.42#	2.73	19.64	8.33	1.84	0.05	10.26	1.1	1.11	0.13	4.02	0.23	3.88#	2.01	6.79	11.46	1.34	0.54	2.76	2.44	0.92	0.68	1.22	-1.86	1.18	0.93	1.47	1.98
1975-1983	Pneumonia and Influenza	0	0	23.09	-0.54	9.91#	2.04	28.97	5.1	4.06	0.1	22.61	1.82	3.04	0.37	10.99	1.54	3.36	0.69	9.83	2.71	1.61	0.2	5.83	1.05	0.83	0.4	1.52	-0.97	1.35	0.83	2.06	0.94
1975-1983	Chronic Obstructive Pulmonary Disease and Allied Cond	0	0	29.6	-0.42	6.86	0.83	24.79	3.23	0	0	12.44	-0.72	0	0	3.23	-1.31	4.10#	1.87	7.78	8.75	1.25	0.41	2.92	1.39	0.95	0.68	1.3	-0.89	1.12	0.85	1.46	1.05
1975-1983	Digestive disease	1.63	0.04	9.06	1.29	0.88	0.02	4.92	-0.25	2.26	0.27	8.17	2.69	2.59	0.84	6.05	3.54	0.55	0.01	3.04	-1.07	1.09	0.13	3.95	0.24	1.84	0.95	3.22	2.55	1.63#	1.04	2.42	1.61
1975-1983	Stomach and Duodenal Ulcers	0	0	124.74	-0.1	0	0	65.53	-0.11	0	0	82.38	-0.11	0	0	32.24	-0.13	0	0	27.48	-0.17	0	0	23.78	-0.21	1.28	0.03	7.13	0.1	0.76	0.02	4.24	-0.05
1975-1983	Chronic Liver Disease and Cirrhosis	1.71	0.04	9.52	1.39	0.93	0.02	5.17	-0.15	2.38	0.29	8.6	2.8	2.76	0.9	6.44	3.67	0.59	0.01	3.28	-0.9	1.19	0.14	4.32	0.45	1.92	0.96	3.44	2.45	1.71#	1.09	2.57	1.66
1975-1983	Kidney disease	14.05	0.36	78.3	3.12	14.84#	1.8	53.62	3.53	17.97#	2.18	64.91	4.56	3.25	0.08	18.09	0.8	0	0	8.48	-0.56	0	0	4.76	-1.07	1.31	0.73	2.16	1.66	1.58	0.98	2.42	1.34
1975-1983	Suicide, accidents and homicide	1.49	0.31	4.36	3.32	2.05	0.82	4.23	6.78	1.21	0.25	3.53	1.25	1.68	0.72	3.31	3.72	1.03	0.28	2.64	0.16	0.57	0.07	2.05	-2.11	0.95	0.55	1.52	-0.42	1.16	0.84	1.56	1.04
1975-1983	Accidents and Adverse Effects	0	0	3.26	-3.81	0.52	0.01	2.88	-1.76	2.12	0.44	6.2	3.83	1.82	0.59	4.25	2.59	1.29	0.27	3.76	0.86	0.87	0.11	3.13	-0.42	0.98	0.53	1.64	-0.15	1.07	0.71	1.54	0.31
1975-1983	Suicide and Self-Inflicted Injury	6.19#	1.28	18.1	8.46	7.10#	2.61	15.46	9.75	0	0	5.77	-1.54	2.31	0.48	6.74	1.96	0	0	3.38	-1.41	0	0	3.93	-1.29	0.98	0.2	2.87	-0.02	1.80#	1.01	2.96	1.15
1975-1983	Homicide and Legal Intervention	0	0	9.36	-1.32	0	0	5.82	-1.2	0	0	8.6	-1.04	0	0	5.14	-0.83	2.21	0.06	12.33	0.7	0	0	12.8	-0.4	0	0	7.15	-0.24	0.29	0.01	1.62	-0.42
1975-1983	Other cause of death	5.98#	2.41	12.33	19.6	3.65#	1.58	7.19	10.98	4.47#	1.93	8.81	14.99	2.29#	1.1	4.21	6.48	1.76	0.8	3.34	4.99	1.72	0.89	3.01	6.94	1.31#	1.09	1.57	13.19	1.54#	1.32	1.79	10.55
1984-1993	Colonrectal cancer	2,883.47#	2681.95	3096.11	1784.74	1,798.46#	1693.78	1907.91	1385.08	682.07#	617.87	751.13	643.09	155.28#	137.95	174.19	211.17	19.22#	14.31	25.27	38.72	5.78#	3.53	8.92	14.09	1.95#	1.13	3.12	4.1	145.68#	140.19	151.33	343.47
1984-1993	Other cancer	233.33#	217.49	250.03	1885.45	148.27#	139.84	157.08	1442.77	57.86#	52.55	63.56	666.62	14.46#	12.93	16.13	218.92	2.25#	1.75	2.85	30.69	0.68#	0.45	0.98	-11.21	0.43#	0.32	0.57	-31.92	12.70#	12.24	13.18	343.74
1984-1993	CVD	3.14#	1.57	5.62	17.63	1.69	0.9	2.88	6.66	1.53	0.76	2.74	5.95	1.43	0.96	2.06	6.38	1.1	0.74	1.58	2.09	0.93	0.63	1.33	-1.85	1.01	0.82	1.23	0.53	1.14	0.99	1.29	3.5
1984-1993	Diseases of Heart	3.81#	1.9	6.82	19.08	1.57	0.75	2.89	4.57	1.52	0.69	2.88	4.77	1.37	0.87	2.06	4.58	1.11	0.71	1.65	1.94	0.79	0.49	1.21	-4.8	1.01	0.8	1.26	0.41	1.12	0.96	1.3	2.44
1984-1993	Hypertension without Heart Disease	0	0	93.34	-0.09	0	0	40.6	-0.11	0	0	40.64	-0.14	0	0	12.39	-0.22	0	0	6.97	-0.42	2.25	0.27	8.14	0.95	0.57	0.07	2.04	-0.76	0.73	0.2	1.87	-0.19
1984-1993	Cerebrovascular Diseases	0	0	7.51	-1.16	1.91	0.23	6.89	1.2	2.08	0.25	7.52	1.62	2.28	0.84	4.97	2.46	1.47	0.48	3.42	1.27	1.33	0.49	2.9	1.28	1.01	0.58	1.64	0.09	1.28	0.9	1.77	1.06
1984-1993	Atherosclerosis	0	0	293.17	-0.03	0	0	121.22	-0.04	0	0	120.35	-0.05	0	0	37.4	-0.07	0	0	25.5	-0.12	0	0	19.84	-0.16	0	0	6.49	-0.28	0	0	3.44	-0.14
1984-1993	Aortic Aneurysm and Dissection	0	0	85.92	-0.1	0	0	37.19	-0.12	0	0	38.24	-0.15	0	0	11.84	-0.23	0	0	8.06	-0.37	1.65	0.04	9.19	0.34	0.64	0.02	3.55	-0.28	0.63	0.08	2.27	-0.15
1984-1993	Other Diseases of Arteries, Arterioles, Capillaries	0	0	116.47	-0.07	14.39	0.36	80.19	1.17	0	0	56.56	-0.1	0	0	19.52	-0.14	0	0	14.14	-0.21	2.77	0.07	15.41	0.54	3.17	0.86	8.12	1.36	2.68	0.98	5.83	0.49
1984-1993	Infection	8.54	0.22	47.59	2.08	16.47#	4.49	42.18	4.73	4.61	0.12	25.67	1.22	3.07	0.37	11.11	0.99	2.75	0.57	8.04	1.53	0	0	2.14	-1.47	1.37	0.59	2.7	1.07	1.92#	1.16	3	1.19
1984-1993	Tuberculosis	0	0	131.52	-0.07	0	0	72.98	-0.06	0	0	101.37	-0.06	0	0	56.77	-0.05	0	0	79.06	-0.04	0	0	88.71	-0.04	0	0	41.42	-0.04	0	0	10.33	-0.05
1984-1993	Septicemia	11.23	0.28	62.58	2.14	20.80#	5.67	53.27	4.79	5.53	0.14	30.84	1.28	3.42	0.41	12.34	1.03	2.87	0.59	8.4	1.57	0	0	2.19	-1.43	1.39	0.6	2.74	1.12	2.00#	1.2	3.12	1.24
1984-1993	Diabetes Mellitus	0	0	13.72	-0.63	1.61	0.04	9	0.48	1.59	0.04	8.85	0.58	2.37	0.77	5.54	2.11	1.84	0.67	4	2.19	1.54	0.62	3.18	2.1	1.21	0.69	1.97	1.4	1.46#	1.03	2.03	1.49
1984-1993	Alzheimers	0	0	2168.58	0	0	0	773.88	-0.01	0	0	652.82	-0.01	0	0	105.88	-0.03	0	0	28.51	-0.1	0	0	9.11	-0.35	1.19	0.48	2.44	0.55	1.08	0.43	2.23	0.07
1984-1993	Respiratory disease	10.59#	2.89	27.11	8.52	3.56	0.73	10.41	2.72	1.24	0.03	6.93	0.3	2.29	0.84	4.99	2.47	1.14	0.37	2.66	0.48	1.06	0.46	2.1	0.41	0.62#	0.37	0.96	-5.88	0.97	0.71	1.29	-0.18
1984-1993	Pneumonia and Influenza	14.33#	2.95	41.87	6.56	2.37	0.06	13.18	0.73	2.75	0.07	15.31	0.99	3.27	0.67	9.56	1.52	1.82	0.22	6.58	0.72	1.34	0.16	4.86	0.44	0.52	0.11	1.51	-1.4	1.45	0.81	2.4	0.61
1984-1993	Chronic Obstructive Pulmonary Disease and Allied Cond	5.94	0.15	33.09	1.96	4.77	0.58	17.22	1.99	0	0	8.37	-0.69	1.76	0.36	5.15	0.95	0.91	0.19	2.66	-0.24	1	0.37	2.17	-0.02	0.64	0.37	1.04	-4.48	0.84	0.57	1.19	-0.79
1984-1993	Digestive disease	1.69	0.04	9.42	0.96	1.69	0.2	6.1	1.03	1.97	0.24	7.13	1.54	2.07	0.67	4.83	1.89	1.89	0.61	4.41	1.89	1.03	0.21	3.02	0.08	0.65	0.18	1.66	-1.07	1.3	0.82	1.97	0.66
1984-1993	Stomach and Duodenal Ulcers	0	0	136.5	-0.06	0	0	65.2	-0.07	0	0	73.77	-0.08	0	0	29.52	-0.09	0	0	25.93	-0.11	0	0	23.11	-0.14	0	0	8.53	-0.21	0	0	3.71	-0.13
1984-1993	Chronic Liver Disease and Cirrhosis	1.77	0.04	9.87	1.02	1.77	0.21	6.41	1.1	2.08	0.25	7.5	1.62	2.18	0.71	5.09	1.98	2	0.65	4.67	2	1.09	0.23	3.2	0.22	0.7	0.19	1.79	-0.86	1.38	0.87	2.09	0.79
1984-1993	Kidney disease	24.42#	2.96	88.22	4.51	17.41#	3.59	50.89	3.56	6.35	0.16	35.38	1.31	0	0	6.92	-0.39	0.94	0.02	5.26	-0.05	1.09	0.13	3.94	0.14	1.77	0.91	3.09	2.59	1.98#	1.22	3.02	1.35
1984-1993	Suicide, accidents and homicide	1.19	0.25	3.48	1.13	1.77	0.76	3.48	4.37	2.3	0.99	4.54	7.06	0.99	0.4	2.04	-0.05	0.92	0.34	2.01	-0.41	1.39	0.64	2.65	2.17	0.79	0.39	1.41	-1.45	1.17	0.87	1.53	0.98
1984-1993	Accidents and Adverse Effects	0	0	2.66	-3.26	1.19	0.24	3.47	0.6	3.02#	1.11	6.58	6.26	1.18	0.38	2.75	0.55	1.19	0.39	2.79	0.65	1.38	0.51	3	1.41	0.88	0.4	1.68	-0.6	1.18	0.82	1.65	0.67
1984-1993	Suicide and Self-Inflicted Injury	3.15	0.38	11.39	3.21	4.25#	1.38	9.91	4.81	2.14	0.26	7.72	1.66	1.02	0.12	3.69	0.03	0.57	0.01	3.15	-0.62	1.75	0.36	5.1	1.09	0.62	0.08	2.24	-0.6	1.49	0.87	2.39	0.73
1984-1993	Homicide and Legal Intervention	2.01	0.05	11.22	1.18	0	0	4.49	-1.03	0	0	6.68	-0.86	0	0	4.24	-0.64	0	0	6.69	-0.44	0	0	9.48	-0.33	0	0	7.22	-0.25	0.24	0.01	1.33	-0.42
1984-1993	Other cause of death	7.06#	3.52	12.63	22.21	3.23#	1.55	5.93	8.68	2.61#	1.05	5.38	6.74	2.99#	1.85	4.56	10.2	1.39	0.74	2.37	2.9	1.39	0.82	2.19	4.29	1.11	0.84	1.44	2.68	1.56#	1.31	1.85	6.35
1994-2003	Colonrectal cancer	2,062.59#	1918.82	2214.29	1185.98	1,499.98#	1421.22	1581.96	1057.49	553.76#	507	603.66	471.19	149.25#	135.59	163.92	180.85	19.62#	15.56	24.42	34.69	8.08#	5.45	11.53	18.12	2.35	0.49	6.88	4.5	224.35#	216.63	232.28	335.95
1994-2003	Other cancer	187.39#	174.85	200.61	1280.77	135.17#	128.24	142.38	1102.23	51.69#	47.45	56.21	491.62	14.11#	12.86	15.46	178.85	2.13#	1.73	2.59	23.74	0.8	0.56	1.11	-6.1	0.31#	0.1	0.73	-28.38	20.72#	20.03	21.43	342.75
1994-2003	CVD	3.37#	1.89	5.56	16.41	0.97	0.46	1.78	-0.26	1.58	0.9	2.57	5.38	1.27	0.89	1.75	3.25	1.14	0.83	1.53	2.5	1.09	0.78	1.49	2.38	0.58	0.25	1.14	-15.22	1.19#	1.02	1.38	2.86
1994-2003	Diseases of Heart	2.78#	1.33	5.11	9.95	1.07	0.49	2.04	0.47	1.82#	1.02	3	6.18	1.26	0.85	1.8	2.58	1.15	0.81	1.6	2.18	1.16	0.8	1.62	3.26	0.55	0.2	1.2	-12.81	1.21#	1.02	1.43	2.6
1994-2003	Hypertension without Heart Disease	12.01	0.3	66.93	1.43	0	0	17.76	-0.16	4.4	0.11	24.51	0.71	1.3	0.03	7.23	0.1	2.38	0.49	6.94	0.79	0.74	0.02	4.14	-0.24	0	0	6.89	-1.4	1.58	0.64	3.25	0.27
1994-2003	Cerebrovascular Diseases	4.71	0.97	13.76	3.67	0.7	0.02	3.89	-0.34	0	0	2.7	-1.25	1.05	0.29	2.7	0.08	0.81	0.22	2.08	-0.43	1.04	0.34	2.42	0.12	1.02	0.12	3.7	0.12	1	0.6	1.57	0.01
1994-2003	Atherosclerosis	0	0	237.18	-0.02	0	0	97.66	-0.03	0	0	100.13	-0.03	0	0	33.42	-0.05	0	0	24.52	-0.07	0	0	24.29	-0.1	0	0	61.02	-0.16	0	0	6.55	-0.06
1994-2003	Aortic Aneurysm and Dissection	13.55	0.34	75.52	1.44	0	0	21.79	-0.13	0	0	22.4	-0.15	0	0	7.98	-0.19	0	0	6.35	-0.27	0	0	6.85	-0.37	0	0	18.48	-0.52	0.46	0.01	2.55	-0.13
1994-2003	Other Diseases of Arteries, Arterioles, Capillaries	0	0	91.57	-0.06	0	0	41.84	-0.07	0	0	45.29	-0.07	8.33#	1.01	30.1	0.73	2.67	0.07	14.89	0.29	0	0	8.8	-0.29	0	0	21.12	-0.46	2.12	0.44	6.18	0.17
1994-2003	Infection	5.17	0.13	28.82	1.25	2.19	0.06	12.2	0.42	0	0	7.8	-0.43	3.36#	1.09	7.84	1.46	0.46	0.01	2.58	-0.53	0.93	0.11	3.34	-0.11	0	0	4.46	-2.16	1.29	0.62	2.37	0.24
1994-2003	Tuberculosis	0	0	225.97	-0.03	0	0	122.28	-0.02	0	0	154.7	-0.02	0	0	72.57	-0.02	0	0	70.32	-0.02	0	0	86.21	-0.03	0	0	264.15	-0.04	0	0	16.01	-0.02
1994-2003	Septicemia	5.65	0.14	31.48	1.28	2.34	0.06	13.06	0.45	0	0	8.22	-0.41	3.48#	1.13	8.12	1.48	0.47	0.01	2.64	-0.51	0.94	0.11	3.41	-0.08	0	0	4.53	-2.12	1.33	0.64	2.44	0.26
1994-2003	Diabetes Mellitus	4.13	0.5	14.93	2.36	1.72	0.21	6.2	0.65	2.52	0.52	7.36	1.66	1.6	0.59	3.48	0.94	1.1	0.41	2.4	0.26	2.05#	1.02	3.66	3.88	0.99	0.12	3.58	-0.04	1.65#	1.13	2.33	1.33
1994-2003	Alzheimers	0	0	1039.21	-0.01	0	0	326.49	-0.01	0	0	245.94	-0.01	0	0	40.81	-0.04	0	0	13.32	-0.13	0	0	6.75	-0.38	0	0	9.08	-1.06	0	0	2.73	-0.14
1994-2003	Respiratory disease	2.01	0.05	11.22	0.78	3.39	0.92	8.68	2.2	0	0	3.03	-1.11	0.94	0.26	2.41	-0.1	0.67	0.22	1.56	-1.14	0.8	0.32	1.65	-1.21	1.05	0.29	2.7	0.53	0.92	0.59	1.36	-0.23
1994-2003	Pneumonia and Influenza	4.2	0.11	23.41	1.19	1.97	0.05	10.96	0.38	0	0	7.82	-0.43	0	0	2.81	-0.55	0.54	0.01	3.01	-0.39	1.58	0.33	4.61	0.76	1.3	0.03	7.22	0.6	0.99	0.4	2.04	-0.01
1994-2003	Chronic Obstructive Pulmonary Disease and Allied Cond	0	0	14.26	-0.4	4.46	0.92	13.05	1.82	0	0	4.94	-0.68	1.36	0.37	3.49	0.44	0.71	0.19	1.82	-0.75	0.58	0.16	1.49	-1.97	0.99	0.2	2.9	-0.07	0.89	0.53	1.41	-0.23
1994-2003	Digestive disease	1.26	0.03	7.01	0.32	0.57	0.01	3.18	-0.59	0.59	0.01	3.3	-0.63	1.74	0.75	3.42	1.41	0.9	0.29	2.1	-0.25	0.46	0.06	1.65	-1.64	1.59	0.19	5.73	1.93	1	0.61	1.54	0
1994-2003	Stomach and Duodenal Ulcers	33.1	0.84	184.42	1.51	0	0	56.02	-0.05	0	0	60.15	-0.06	6.1	0.15	33.97	0.35	0	0	18.2	-0.09	0	0	20.1	-0.13	0	0	56.9	-0.17	2.59	0.31	9.35	0.13
1994-2003	Chronic Liver Disease and Cirrhosis	0	0	4.83	-1.19	0.59	0.01	3.3	-0.54	0.61	0.02	3.42	-0.58	1.58	0.63	3.25	1.07	0.93	0.3	2.18	-0.16	0.48	0.06	1.72	-1.52	1.67	0.2	6.04	2.1	0.93	0.55	1.48	-0.13
1994-2003	Kidney disease	19.45#	4.01	56.86	4.43	5.23	0.63	18.88	1.26	0	0	8.9	-0.38	2.9	0.79	7.42	1.09	2.42	0.79	5.66	1.34	0.92	0.11	3.33	-0.12	2.22	0.27	8.02	2.87	2.41#	1.43	3.81	1.12
1994-2003	Suicide, accidents and homicide	0.53	0.06	1.92	-2.74	1.19	0.55	2.27	1.14	1.05	0.42	2.17	0.33	1.19	0.71	1.88	1.2	1.85#	1.22	2.69	5.67	0.89	0.41	1.7	-0.74	1.46	0.4	3.73	3.26	1.26	0.99	1.57	1.64
1994-2003	Accidents and Adverse Effects	0.44	0.01	2.45	-1.99	1.07	0.35	2.51	0.27	0.95	0.26	2.44	-0.18	1.13	0.56	2.01	0.51	1.14	0.57	2.03	0.6	1.01	0.41	2.08	0.05	1.53	0.32	4.47	2.71	1.06	0.77	1.44	0.27
1994-2003	Suicide and Self-Inflicted Injury	1.03	0.03	5.74	0.05	2.04	0.55	5.21	1.59	1.72	0.35	5.02	1.15	0.98	0.27	2.5	-0.04	3.00#	1.55	5.24	3.66	0.76	0.09	2.74	-0.44	1.5	0.04	8.36	0.87	1.68#	1.11	2.44	1.16
1994-2003	Homicide and Legal Intervention	0	0	7.17	-0.8	0	0	4.03	-0.71	0	0	5.31	-0.64	2.38	0.49	6.97	0.73	4.40#	1.2	11.26	1.41	0	0	7.1	-0.36	0	0	30.14	-0.32	1.42	0.57	2.92	0.22
1994-2003	Other cause of death	5.12#	2.72	8.75	16.26	1.26	0.51	2.6	1.12	2.46#	1.31	4.2	7.05	2.23#	1.52	3.15	7.35	1.2	0.75	1.81	1.64	1.82#	1.24	2.56	9.91	0.29	0.04	1.06	-12.49	1.71#	1.42	2.05	5.34
2004-2018	Colonrectal cancer	1,264.47#	1185.74	1347.06	730.64	1,204.43#	1152.83	1257.75	848.42	563.29#	525.44	603.15	488.63	172.35#	157.66	188.04	205.26	30.46#	21.45	41.99	50.53	0	0	0	0	0	0	0	0	541.92#	525.98	558.23	509.74
2004-2018	Other cancer	148.04#	139.15	157.35	782.26	136.25#	130.56	142.12	887.34	63.08#	58.93	67.45	502.25	18.92#	17.36	20.58	209.46	3.46#	2.51	4.64	44.16	0	0	0	0	0	0	0	0	59.57#	57.87	61.31	531.96
2004-2018	CVD	2.69#	1.64	4.15	9.57	1.54	1	2.28	3.65	0.89	0.46	1.56	-0.85	1.02	0.67	1.48	0.17	1.31	0.73	2.17	5.05	0	0	0	0	0	0	0	0	1.32#	1.07	1.61	2.79
2004-2018	Diseases of Heart	2.84#	1.66	4.55	8.39	1.38	0.82	2.18	2.04	0.74	0.32	1.45	-1.71	1.07	0.68	1.6	0.58	1.3	0.67	2.27	3.91	0	0	0	0	0	0	0	0	1.28#	1.02	1.6	2.02
2004-2018	Hypertension without Heart Disease	0	0	15.55	-0.18	1.89	0.05	10.54	0.2	0	0	8.21	-0.27	0	0	3.89	-0.39	4.55	0.55	16.43	2.2	0	0	0	0	0	0	0	0	1.15	0.24	3.37	0.05
2004-2018	Cerebrovascular Diseases	2.99	0.62	8.74	1.52	2.79#	1.03	6.08	1.6	2.29	0.62	5.87	1.34	1.19	0.32	3.05	0.26	0.7	0.02	3.89	-0.61	0	0	0	0	0	0	0	0	1.86#	1.1	2.94	0.97
2004-2018	Atherosclerosis	0	0	216.01	-0.01	0	0	91.75	-0.02	0	0	104.34	-0.02	0	0	46.82	-0.03	0	0	98.64	-0.05	0	0	0	0	0	0	0	0	0	0	17.67	-0.02
2004-2018	Aortic Aneurysm and Dissection	0	0	26.22	-0.11	0	0	12.96	-0.12	0	0	16.89	-0.13	0	0	9.14	-0.16	0	0	22.13	-0.24	0	0	0	0	0	0	0	0	0	0	3.04	-0.14
2004-2018	Other Diseases of Arteries, Arterioles, Capillaries	0	0	63.17	-0.04	0	0	28.75	-0.05	0	0	34.05	-0.06	0	0	15.71	-0.1	0	0	31.66	-0.16	0	0	0	0	0	0	0	0	0	0	5.71	-0.08
2004-2018	Infection	11.76#	3.82	27.44	3.48	7.60#	3.05	15.65	2.52	6.55#	2.13	15.28	2.52	1.95	0.4	5.7	0.6	1.49	0.04	8.28	0.46	0	0	0	0	0	0	0	0	4.86#	3.01	7.43	1.95
2004-2018	Tuberculosis	0	0	271.44	-0.01	0	0	133.43	-0.01	0	0	172.91	-0.01	0	0	101.35	-0.01	76.05#	1.93	423.74	1.39	0	0	0	0	0	0	0	0	8.92	0.23	49.7	0.1
2004-2018	Septicemia	12.15#	3.94	28.34	3.49	7.83#	3.15	16.13	2.53	6.74#	2.19	15.72	2.54	2	0.41	5.84	0.61	0	0	5.59	-0.93	0	0	0	0	0	0	0	0	4.75#	2.9	7.34	1.84
2004-2018	Diabetes Mellitus	5.85#	2.15	12.74	3.79	1.34	0.28	3.91	0.31	2.13	0.58	5.46	1.26	1.04	0.28	2.66	0.06	1.76	0.36	5.15	1.83	0	0	0	0	0	0	0	0	1.87#	1.14	2.89	1.09
2004-2018	Alzheimers	0	0	405.78	-0.01	0	0	143.57	-0.01	0	0	141.26	-0.02	0	0	38.53	-0.04	0	0	42.62	-0.12	0	0	0	0	0	0	0	0	0	0	15.17	-0.03
2004-2018	Respiratory disease	3.25	0.67	9.5	1.58	1.87	0.51	4.78	0.77	1.06	0.13	3.82	0.06	1.58	0.63	3.25	1.05	0.87	0.11	3.13	-0.43	0	0	0	0	0	0	0	0	1.54	0.91	2.43	0.74
2004-2018	Pneumonia and Influenza	4.98	0.6	17.98	1.22	2.36	0.29	8.51	0.48	1.46	0.04	8.13	0.19	0.75	0.02	4.16	-0.14	0	0	6.35	-0.82	0	0	0	0	0	0	0	0	1.56	0.57	3.39	0.25
2004-2018	Chronic Obstructive Pulmonary Disease and Allied Cond	1.92	0.05	10.7	0.36	1.55	0.19	5.59	0.29	0.83	0.02	4.62	-0.12	1.94	0.71	4.22	1.18	1.16	0.14	4.19	0.39	0	0	0	0	0	0	0	0	1.53	0.79	2.67	0.49
2004-2018	Digestive disease	3.38#	1.1	7.89	2.68	2.80#	1.28	5.32	2.4	1.11	0.23	3.25	0.18	1.96	0.94	3.61	2	0.52	0.01	2.91	-1.29	0	0	0	0	0	0	0	0	1.94#	1.29	2.81	1.59
2004-2018	Stomach and Duodenal Ulcers	23.88	0.6	133.08	0.73	0	0	41.05	-0.04	0	0	50.22	-0.04	6.9	0.17	38.45	0.35	0	0	59.26	-0.09	0	0	0	0	0	0	0	0	4.85	0.59	17.52	0.19
2004-2018	Chronic Liver Disease and Cirrhosis	2.78	0.76	7.13	1.95	2.88#	1.32	5.48	2.44	1.14	0.24	3.34	0.22	1.82	0.83	3.45	1.65	0.54	0.01	3.01	-1.2	0	0	0	0	0	0	0	0	1.86#	1.21	2.72	1.4
2004-2018	Kidney disease	5.36	0.65	19.36	1.24	2.48	0.3	8.94	0.49	3.02	0.37	10.89	0.8	5.19#	2.09	10.69	2.31	1.61	0.04	9	0.54	0	0	0	0	0	0	0	0	3.67#	2.01	6.16	1.19
2004-2018	Suicide, accidents and homicide	1.1	0.53	2.03	0.72	1.31	0.82	1.98	2.13	1.41	0.82	2.26	2.97	0.93	0.54	1.49	-0.51	1.26	0.5	2.59	2.01	0	0	0	0	0	0	0	0	1.18	0.93	1.49	1.31
2004-2018	Accidents and Adverse Effects	1.2	0.48	2.46	0.87	1.18	0.63	2.02	0.83	1.14	0.52	2.16	0.66	0.9	0.45	1.62	-0.47	1.31	0.42	3.05	1.65	0	0	0	0	0	0	0	0	1.1	0.81	1.48	0.5
2004-2018	Suicide and Self-Inflicted Injury	0.88	0.11	3.17	-0.21	1.39	0.51	3.03	0.7	1.59	0.52	3.72	1.11	1.04	0.34	2.43	0.08	1.41	0.17	5.09	0.82	0	0	0	0	0	0	0	0	1.25	0.77	1.94	0.47
2004-2018	Homicide and Legal Intervention	1.08	0.03	6.02	0.06	1.92	0.4	5.62	0.6	3.03	0.63	8.87	1.2	0.78	0.02	4.34	-0.12	0	0	11.37	-0.46	0	0	0	0	0	0	0	0	1.57	0.68	3.1	0.34
2004-2018	Other cause of death	4.41#	2.76	6.68	12.96	2.54#	1.66	3.73	6.54	2.97#	1.91	4.43	9.49	1.41	0.87	2.15	2.48	1.16	0.47	2.39	1.36	0	0	0	0	0	0	0	0	2.26#	1.84	2.75	6.51
	Excess risk is per 10,000.
	Confidence intervals are 95%.
	# P < 0.05
